# Supplementary material for: A moonlighting function of a chitin polysaccharide monooxygenase, CWR-1, in Neurospora crassa allorecognition
Source: eLife. 2022 Aug 30;11:e80459. doi: 10.7554/eLife.80459 (PMC9550227; doi:10.7554/eLife.80459)
Supplement: Figure 1—figure supplement 2—source data 1. [file elife-80459-fig1-figsupp2-data1.zip]

Archive with 2 entries (2 files):
- Figure 1-figure supplement 2-source data.xgmml
- __MACOSX/._Figure 1-figure supplement 2-source data.xgmml
