# Supplementary material for: A moonlighting function of a chitin polysaccharide monooxygenase, CWR-1, in Neurospora crassa allorecognition
Source: eLife. 2022 Aug 30;11:e80459. doi: 10.7554/eLife.80459 (PMC9550227; doi:10.7554/eLife.80459)
Supplement: Figure 1—figure supplement 2—source data 1. [file elife-80459-fig1-figsupp2-data1.zip › Figure 1-figure supplement 2-source data.xgmml]

<graph label="cwr1full_63 Full Network colorized" xmlns="http://www.cs.rpi.edu/XGMML">
  <node id="Q1K703" label="Q1K703">
    <att type="string" name="Sequence Source" value="USER" />
    <att type="list" name="Query IDs">
      <att type="string" name="Query IDs" value="Q1K703" />
    </att>
    <att type="list" name="Other IDs">
      <att type="string" name="Other IDs" value="None" />
    </att>
    <att name="Cluster Number" type="integer" value="2" />
    <att name="Cluster Sequence Count" type="integer" value="497" />
    <att name="node.fillColor" type="string" value="#0000FF" />
    <att name="Present in ENA Database?" type="string" value="true" />
    <att name="Genome Neighbors in ENA Database?" type="string" value="true" />
    <att name="ENA Database Genome ID" type="string" value="CM002240" />
    <att type="string" name="Organism" value="Neurospora crassa  (strain ATCC 24698 / 74-OR23-1A / CBS 708.71 / DSM1257 / FGSC 987)" />
    <att type="string" name="Taxonomy ID" value="367110" />
    <att type="string" name="UniProt Annotation Status" value="TrEMBL" />
    <att type="list" name="Description">
      <att type="string" name="Description" value="Uncharacterized protein " />
    </att>
    <att type="string" name="Swissprot Description" value="NA" />
    <att type="integer" name="Sequence Length" value="413" />
    <att type="string" name="Gene Name" value="NCU01380" />
    <att type="list" name="NCBI IDs">
      <att type="string" name="NCBI IDs" value="GI:28922470" />
      <att type="string" name="NCBI IDs" value="GI:85100300" />
      <att type="string" name="NCBI IDs" value="EMBL-CDS:EAA31701.1" />
      <att type="string" name="NCBI IDs" value="REFSEQ:XP_960937.1" />
    </att>
    <att type="string" name="Superkingdom" value="Eukaryota" />
    <att type="string" name="Kingdom" value="Fungi" />
    <att type="string" name="Phylum" value="Ascomycota" />
    <att type="string" name="Class" value="Sordariomycetes" />
    <att type="string" name="Order" value="Sordariales" />
    <att type="string" name="Family" value="Sordariaceae" />
    <att type="string" name="Genus" value="Neurospora" />
    <att type="string" name="Species" value="Neurospora crassa OR74A" />
    <att type="string" name="EC" value="None" />
    <att type="list" name="PFAM">
      <att type="string" name="PFAM" value="None" />
    </att>
    <att type="list" name="PDB">
      <att type="string" name="PDB" value="None" />
    </att>
    <att type="list" name="IPRO">
      <att type="string" name="IPRO" value="None" />
    </att>
    <att type="string" name="BRENDA ID" value="None" />
    <att type="list" name="CAZY Name">
      <att type="string" name="CAZY Name" value="None" />
    </att>
    <att type="list" name="GO Term">
      <att type="string" name="GO Term" value="None" />
    </att>
    <att type="string" name="KEGG ID" value="ncr:NCU01380" />
    <att type="string" name="PATRIC ID" value="None" />
    <att type="string" name="STRING ID" value="None" />
    <att type="list" name="HMP Body Site">
      <att type="string" name="HMP Body Site" value="None" />
    </att>
    <att type="string" name="HMP Oxygen" value="None" />
    <att type="string" name="P01 gDNA" value="False" />
  </node>
  <node id="Q9HEJ0" label="Q9HEJ0">
    <att type="string" name="Sequence Source" value="USER" />
    <att type="list" name="Query IDs">
      <att type="string" name="Query IDs" value="Q9HEJ0" />
    </att>
    <att type="list" name="Other IDs">
      <att type="string" name="Other IDs" value="None" />
    </att>
    <att name="Cluster Number" type="integer" value="2" />
    <att name="Cluster Sequence Count" type="integer" value="497" />
    <att name="node.fillColor" type="string" value="#0000FF" />
    <att name="Present in ENA Database?" type="string" value="true" />
    <att name="Genome Neighbors in ENA Database?" type="string" value="true" />
    <att name="ENA Database Genome ID" type="string" value="KN389743" />
    <att type="string" name="Organism" value="Neurospora crassa." />
    <att type="string" name="Taxonomy ID" value="5141" />
    <att type="string" name="UniProt Annotation Status" value="TrEMBL" />
    <att type="list" name="Description">
      <att type="string" name="Description" value="Lytic polysaccharide monooxygenase " />
    </att>
    <att type="string" name="Swissprot Description" value="NA" />
    <att type="integer" name="Sequence Length" value="413" />
    <att type="string" name="Gene Name" value="GE21DRAFT_7814" />
    <att type="list" name="NCBI IDs">
      <att type="string" name="NCBI IDs" value="GI:11595656" />
      <att type="string" name="NCBI IDs" value="GI:725977443" />
      <att type="string" name="NCBI IDs" value="EMBL-CDS:CAC18278.1" />
      <att type="string" name="NCBI IDs" value="EMBL-CDS:KHE80830.1" />
    </att>
    <att type="string" name="Superkingdom" value="Eukaryota" />
    <att type="string" name="Kingdom" value="Fungi" />
    <att type="string" name="Phylum" value="Ascomycota" />
    <att type="string" name="Class" value="Sordariomycetes" />
    <att type="string" name="Order" value="Sordariales" />
    <att type="string" name="Family" value="Sordariaceae" />
    <att type="string" name="Genus" value="Neurospora" />
    <att type="string" name="Species" value="Neurospora crassa" />
    <att type="string" name="EC" value="None" />
    <att type="list" name="PFAM">
      <att type="string" name="PFAM" value="None" />
    </att>
    <att type="list" name="PDB">
      <att type="string" name="PDB" value="None" />
    </att>
    <att type="list" name="IPRO">
      <att type="string" name="IPRO" value="None" />
    </att>
    <att type="string" name="BRENDA ID" value="None" />
    <att type="list" name="CAZY Name">
      <att type="string" name="CAZY Name" value="None" />
    </att>
    <att type="list" name="GO Term">
      <att type="string" name="GO Term" value="0004497 monooxygenase activity" />
    </att>
    <att type="string" name="KEGG ID" value="None" />
    <att type="string" name="PATRIC ID" value="None" />
    <att type="string" name="STRING ID" value="None" />
    <att type="list" name="HMP Body Site">
      <att type="string" name="HMP Body Site" value="None" />
    </att>
    <att type="string" name="HMP Oxygen" value="None" />
    <att type="string" name="P01 gDNA" value="False" />
  </node>
  <node id="A0A0F2M2C2" label="A0A0F2M2C2">
    <att type="string" name="Sequence Source" value="USER" />
    <att type="list" name="Query IDs">
      <att type="string" name="Query IDs" value="A0A0F2M2C2" />
    </att>
    <att type="list" name="Other IDs">
      <att type="string" name="Other IDs" value="None" />
    </att>
    <att name="Cluster Number" type="integer" value="2" />
    <att name="Cluster Sequence Count" type="integer" value="497" />
    <att name="node.fillColor" type="string" value="#0000FF" />
    <att name="Present in ENA Database?" type="string" value="true" />
    <att name="Genome Neighbors in ENA Database?" type="string" value="true" />
    <att name="ENA Database Genome ID" type="string" value="AXCR01000010" />
    <att type="string" name="Organism" value="Sporothrix schenckii 1099-18." />
    <att type="string" name="Taxonomy ID" value="1397361" />
    <att type="string" name="UniProt Annotation Status" value="TrEMBL" />
    <att type="list" name="Description">
      <att type="string" name="Description" value="Uncharacterized protein " />
    </att>
    <att type="string" name="Swissprot Description" value="NA" />
    <att type="integer" name="Sequence Length" value="416" />
    <att type="string" name="Gene Name" value="SPSK_04338" />
    <att type="list" name="NCBI IDs">
      <att type="string" name="NCBI IDs" value="GI:780592485" />
      <att type="string" name="NCBI IDs" value="GI:1027000813" />
      <att type="string" name="NCBI IDs" value="EMBL-CDS:KJR83244.1" />
      <att type="string" name="NCBI IDs" value="REFSEQ:XP_016585920.1" />
    </att>
    <att type="string" name="Superkingdom" value="Eukaryota" />
    <att type="string" name="Kingdom" value="Fungi" />
    <att type="string" name="Phylum" value="Ascomycota" />
    <att type="string" name="Class" value="Sordariomycetes" />
    <att type="string" name="Order" value="Ophiostomatales" />
    <att type="string" name="Family" value="Ophiostomataceae" />
    <att type="string" name="Genus" value="Sporothrix" />
    <att type="string" name="Species" value="Sporothrix schenckii 1099-18" />
    <att type="string" name="EC" value="None" />
    <att type="list" name="PFAM">
      <att type="string" name="PFAM" value="None" />
    </att>
    <att type="list" name="PDB">
      <att type="string" name="PDB" value="None" />
    </att>
    <att type="list" name="IPRO">
      <att type="string" name="IPRO" value="None" />
    </att>
    <att type="string" name="BRENDA ID" value="None" />
    <att type="list" name="CAZY Name">
      <att type="string" name="CAZY Name" value="None" />
    </att>
    <att type="list" name="GO Term">
      <att type="string" name="GO Term" value="None" />
    </att>
    <att type="string" name="KEGG ID" value="None" />
    <att type="string" name="PATRIC ID" value="None" />
    <att type="string" name="STRING ID" value="None" />
    <att type="list" name="HMP Body Site">
      <att type="string" name="HMP Body Site" value="None" />
    </att>
    <att type="string" name="HMP Oxygen" value="None" />
    <att type="string" name="P01 gDNA" value="False" />
  </node>
  <node id="X0MJU3" label="X0MJU3">
    <att type="string" name="Sequence Source" value="USER" />
    <att type="list" name="Query IDs">
      <att type="string" name="Query IDs" value="X0MJU3" />
    </att>
    <att type="list" name="Other IDs">
      <att type="string" name="Other IDs" value="None" />
    </att>
    <att name="Cluster Number" type="integer" value="2" />
    <att name="Cluster Sequence Count" type="integer" value="497" />
    <att name="node.fillColor" type="string" value="#0000FF" />
    <att name="Present in ENA Database?" type="string" value="true" />
    <att name="Genome Neighbors in ENA Database?" type="string" value="true" />
    <att name="ENA Database Genome ID" type="string" value="JH657920" />
    <att type="string" name="Organism" value="Fusarium oxysporum f. sp. vasinfectum 25433." />
    <att type="string" name="Taxonomy ID" value="1089449" />
    <att type="string" name="UniProt Annotation Status" value="TrEMBL" />
    <att type="list" name="Description">
      <att type="string" name="Description" value="Uncharacterized protein " />
    </att>
    <att type="string" name="Swissprot Description" value="NA" />
    <att type="integer" name="Sequence Length" value="409" />
    <att type="string" name="Gene Name" value="FOTG_02366" />
    <att type="list" name="NCBI IDs">
      <att type="string" name="NCBI IDs" value="GI:591504524" />
      <att type="string" name="NCBI IDs" value="EMBL-CDS:EXM33847.1" />
    </att>
    <att type="string" name="Superkingdom" value="Eukaryota" />
    <att type="string" name="Kingdom" value="Fungi" />
    <att type="string" name="Phylum" value="Ascomycota" />
    <att type="string" name="Class" value="Sordariomycetes" />
    <att type="string" name="Order" value="Hypocreales" />
    <att type="string" name="Family" value="Nectriaceae" />
    <att type="string" name="Genus" value="Fusarium" />
    <att type="string" name="Species" value="Fusarium oxysporum f. sp. vasinfectum 25433" />
    <att type="string" name="EC" value="None" />
    <att type="list" name="PFAM">
      <att type="string" name="PFAM" value="None" />
    </att>
    <att type="list" name="PDB">
      <att type="string" name="PDB" value="None" />
    </att>
    <att type="list" name="IPRO">
      <att type="string" name="IPRO" value="None" />
    </att>
    <att type="string" name="BRENDA ID" value="None" />
    <att type="list" name="CAZY Name">
      <att type="string" name="CAZY Name" value="None" />
    </att>
    <att type="list" name="GO Term">
      <att type="string" name="GO Term" value="None" />
    </att>
    <att type="string" name="KEGG ID" value="None" />
    <att type="string" name="PATRIC ID" value="None" />
    <att type="string" name="STRING ID" value="None" />
    <att type="list" name="HMP Body Site">
      <att type="string" name="HMP Body Site" value="None" />
    </att>
    <att type="string" name="HMP Oxygen" value="None" />
    <att type="string" name="P01 gDNA" value="False" />
  </node>
  <node id="F0UP74" label="F0UP74">
    <att type="string" name="Sequence Source" value="USER" />
    <att type="list" name="Query IDs">
      <att type="string" name="Query IDs" value="F0UP74" />
    </att>
    <att type="list" name="Other IDs">
      <att type="string" name="Other IDs" value="None" />
    </att>
    <att name="Cluster Number" type="integer" value="1" />
    <att name="Cluster Sequence Count" type="integer" value="664" />
    <att name="node.fillColor" type="string" value="#FF0000" />
    <att name="Present in ENA Database?" type="string" value="true" />
    <att name="Genome Neighbors in ENA Database?" type="string" value="true" />
    <att name="ENA Database Genome ID" type="string" value="DS990640" />
    <att type="string" name="Organism" value="Ajellomyces capsulatus  (strain H88)" />
    <att type="string" name="Taxonomy ID" value="544711" />
    <att type="string" name="UniProt Annotation Status" value="TrEMBL" />
    <att type="list" name="Description">
      <att type="string" name="Description" value="Extracellular protein " />
    </att>
    <att type="string" name="Swissprot Description" value="NA" />
    <att type="integer" name="Sequence Length" value="344" />
    <att type="string" name="Gene Name" value="HCEG_06941" />
    <att type="list" name="NCBI IDs">
      <att type="string" name="NCBI IDs" value="GI:325094416" />
      <att type="string" name="NCBI IDs" value="EMBL-CDS:EGC47726.1" />
    </att>
    <att type="string" name="Superkingdom" value="Eukaryota" />
    <att type="string" name="Kingdom" value="Fungi" />
    <att type="string" name="Phylum" value="Ascomycota" />
    <att type="string" name="Class" value="Eurotiomycetes" />
    <att type="string" name="Order" value="Onygenales" />
    <att type="string" name="Family" value="Ajellomycetaceae" />
    <att type="string" name="Genus" value="Histoplasma" />
    <att type="string" name="Species" value="Histoplasma capsulatum H88" />
    <att type="string" name="EC" value="None" />
    <att type="list" name="PFAM">
      <att type="string" name="PFAM" value="None" />
    </att>
    <att type="list" name="PDB">
      <att type="string" name="PDB" value="None" />
    </att>
    <att type="list" name="IPRO">
      <att type="string" name="IPRO" value="None" />
    </att>
    <att type="string" name="BRENDA ID" value="None" />
    <att type="list" name="CAZY Name">
      <att type="string" name="CAZY Name" value="None" />
    </att>
    <att type="list" name="GO Term">
      <att type="string" name="GO Term" value="None" />
    </att>
    <att type="string" name="KEGG ID" value="None" />
    <att type="string" name="PATRIC ID" value="None" />
    <att type="string" name="STRING ID" value="None" />
    <att type="list" name="HMP Body Site">
      <att type="string" name="HMP Body Site" value="None" />
    </att>
    <att type="string" name="HMP Oxygen" value="None" />
    <att type="string" name="P01 gDNA" value="False" />
  </node>
  <node id="G9N0H2" label="G9N0H2">
    <att type="string" name="Sequence Source" value="USER" />
    <att type="list" name="Query IDs">
      <att type="string" name="Query IDs" value="G9N0H2" />
    </att>
    <att type="list" name="Other IDs">
      <att type="string" name="Other IDs" value="None" />
    </att>
    <att name="Cluster Number" type="integer" value="1" />
    <att name="Cluster Sequence Count" type="integer" value="664" />
    <att name="node.fillColor" type="string" value="#FF0000" />
    <att name="Present in ENA Database?" type="string" value="true" />
    <att name="Genome Neighbors in ENA Database?" type="string" value="true" />
    <att name="ENA Database Genome ID" type="string" value="ABDF02000082" />
    <att type="string" name="Organism" value="Hypocrea virens  (strain Gv29-8 / FGSC 10586)" />
    <att type="string" name="Taxonomy ID" value="413071" />
    <att type="string" name="UniProt Annotation Status" value="TrEMBL" />
    <att type="list" name="Description">
      <att type="string" name="Description" value="Uncharacterized protein " />
    </att>
    <att type="string" name="Swissprot Description" value="NA" />
    <att type="integer" name="Sequence Length" value="380" />
    <att type="string" name="Gene Name" value="TRIVIDRAFT_155830" />
    <att type="list" name="NCBI IDs">
      <att type="string" name="NCBI IDs" value="GI:358382181" />
      <att type="string" name="NCBI IDs" value="GI:927416440" />
      <att type="string" name="NCBI IDs" value="EMBL-CDS:EHK19854.1" />
      <att type="string" name="NCBI IDs" value="REFSEQ:XP_013954051.1" />
    </att>
    <att type="string" name="Superkingdom" value="Eukaryota" />
    <att type="string" name="Kingdom" value="Fungi" />
    <att type="string" name="Phylum" value="Ascomycota" />
    <att type="string" name="Class" value="Sordariomycetes" />
    <att type="string" name="Order" value="Hypocreales" />
    <att type="string" name="Family" value="Hypocreaceae" />
    <att type="string" name="Genus" value="Trichoderma" />
    <att type="string" name="Species" value="Trichoderma virens Gv29-8" />
    <att type="string" name="EC" value="None" />
    <att type="list" name="PFAM">
      <att type="string" name="PFAM" value="None" />
    </att>
    <att type="list" name="PDB">
      <att type="string" name="PDB" value="None" />
    </att>
    <att type="list" name="IPRO">
      <att type="string" name="IPRO" value="None" />
    </att>
    <att type="string" name="BRENDA ID" value="None" />
    <att type="list" name="CAZY Name">
      <att type="string" name="CAZY Name" value="None" />
    </att>
    <att type="list" name="GO Term">
      <att type="string" name="GO Term" value="None" />
    </att>
    <att type="string" name="KEGG ID" value="None" />
    <att type="string" name="PATRIC ID" value="None" />
    <att type="string" name="STRING ID" value="None" />
    <att type="list" name="HMP Body Site">
      <att type="string" name="HMP Body Site" value="None" />
    </att>
    <att type="string" name="HMP Oxygen" value="None" />
    <att type="string" name="P01 gDNA" value="False" />
  </node>
  <node id="K2SAE7" label="K2SAE7">
    <att type="string" name="Sequence Source" value="USER" />
    <att type="list" name="Query IDs">
      <att type="string" name="Query IDs" value="K2SAE7" />
    </att>
    <att type="list" name="Other IDs">
      <att type="string" name="Other IDs" value="None" />
    </att>
    <att name="Singleton Number" type="integer" value="1" />
    <att name="Cluster Sequence Count" type="integer" value="1" />
    <att name="node.fillColor" type="string" value="" />
    <att name="Present in ENA Database?" type="string" value="true" />
    <att name="Genome Neighbors in ENA Database?" type="string" value="true" />
    <att name="ENA Database Genome ID" type="string" value="AHHD01000163" />
    <att type="string" name="Organism" value="Macrophomina phaseolina  (strain MS6)" />
    <att type="string" name="Taxonomy ID" value="1126212" />
    <att type="string" name="UniProt Annotation Status" value="TrEMBL" />
    <att type="list" name="Description">
      <att type="string" name="Description" value="Uncharacterized protein " />
    </att>
    <att type="string" name="Swissprot Description" value="NA" />
    <att type="integer" name="Sequence Length" value="160" />
    <att type="string" name="Gene Name" value="MPH_03242" />
    <att type="list" name="NCBI IDs">
      <att type="string" name="NCBI IDs" value="GI:407926412" />
      <att type="string" name="NCBI IDs" value="EMBL-CDS:EKG19379.1" />
    </att>
    <att type="string" name="Superkingdom" value="Eukaryota" />
    <att type="string" name="Kingdom" value="Fungi" />
    <att type="string" name="Phylum" value="Ascomycota" />
    <att type="string" name="Class" value="Dothideomycetes" />
    <att type="string" name="Order" value="Botryosphaeriales" />
    <att type="string" name="Family" value="Botryosphaeriaceae" />
    <att type="string" name="Genus" value="Macrophomina" />
    <att type="string" name="Species" value="Macrophomina phaseolina MS6" />
    <att type="string" name="EC" value="None" />
    <att type="list" name="PFAM">
      <att type="string" name="PFAM" value="None" />
    </att>
    <att type="list" name="PDB">
      <att type="string" name="PDB" value="None" />
    </att>
    <att type="list" name="IPRO">
      <att type="string" name="IPRO" value="None" />
    </att>
    <att type="string" name="BRENDA ID" value="None" />
    <att type="list" name="CAZY Name">
      <att type="string" name="CAZY Name" value="None" />
    </att>
    <att type="list" name="GO Term">
      <att type="string" name="GO Term" value="None" />
    </att>
    <att type="string" name="KEGG ID" value="None" />
    <att type="string" name="PATRIC ID" value="None" />
    <att type="string" name="STRING ID" value="None" />
    <att type="list" name="HMP Body Site">
      <att type="string" name="HMP Body Site" value="None" />
    </att>
    <att type="string" name="HMP Oxygen" value="None" />
    <att type="string" name="P01 gDNA" value="False" />
  </node>
  <node id="L8G482" label="L8G482">
    <att type="string" name="Sequence Source" value="USER" />
    <att type="list" name="Query IDs">
      <att type="string" name="Query IDs" value="L8G482" />
    </att>
    <att type="list" name="Other IDs">
      <att type="string" name="Other IDs" value="None" />
    </att>
    <att name="Cluster Number" type="integer" value="1" />
    <att name="Cluster Sequence Count" type="integer" value="664" />
    <att name="node.fillColor" type="string" value="#FF0000" />
    <att name="Present in ENA Database?" type="string" value="true" />
    <att name="Genome Neighbors in ENA Database?" type="string" value="true" />
    <att name="ENA Database Genome ID" type="string" value="GL573206" />
    <att type="string" name="Organism" value="Pseudogymnoascus destructans  (strain ATCC MYA-4855 / 20631-21)" />
    <att type="string" name="Taxonomy ID" value="658429" />
    <att type="string" name="UniProt Annotation Status" value="TrEMBL" />
    <att type="list" name="Description">
      <att type="string" name="Description" value="Uncharacterized protein " />
    </att>
    <att type="string" name="Swissprot Description" value="NA" />
    <att type="integer" name="Sequence Length" value="420" />
    <att type="string" name="Gene Name" value="GMDG_02632" />
    <att type="list" name="NCBI IDs">
      <att type="string" name="NCBI IDs" value="GI:440637665" />
      <att type="string" name="NCBI IDs" value="GI:831342379" />
      <att type="string" name="NCBI IDs" value="EMBL-CDS:ELR07584.1" />
      <att type="string" name="NCBI IDs" value="REFSEQ:XP_012741040.1" />
    </att>
    <att type="string" name="Superkingdom" value="Eukaryota" />
    <att type="string" name="Kingdom" value="Fungi" />
    <att type="string" name="Phylum" value="Ascomycota" />
    <att type="string" name="Class" value="Leotiomycetes" />
    <att type="string" name="Order" value="NA" />
    <att type="string" name="Family" value="Pseudeurotiaceae" />
    <att type="string" name="Genus" value="Pseudogymnoascus" />
    <att type="string" name="Species" value="Pseudogymnoascus destructans 20631-21" />
    <att type="string" name="EC" value="None" />
    <att type="list" name="PFAM">
      <att type="string" name="PFAM" value="None" />
    </att>
    <att type="list" name="PDB">
      <att type="string" name="PDB" value="None" />
    </att>
    <att type="list" name="IPRO">
      <att type="string" name="IPRO" value="IPR036861" />
      <att type="string" name="IPRO" value="IPR001002" />
      <att type="string" name="IPRO" value="IPR001002" />
      <att type="string" name="IPRO" value="IPR001002" />
      <att type="string" name="IPRO" value="IPR036861" />
    </att>
    <att type="string" name="BRENDA ID" value="None" />
    <att type="list" name="CAZY Name">
      <att type="string" name="CAZY Name" value="None" />
    </att>
    <att type="list" name="GO Term">
      <att type="string" name="GO Term" value="0008061 chitin binding" />
    </att>
    <att type="string" name="KEGG ID" value="None" />
    <att type="string" name="PATRIC ID" value="None" />
    <att type="string" name="STRING ID" value="None" />
    <att type="list" name="HMP Body Site">
      <att type="string" name="HMP Body Site" value="None" />
    </att>
    <att type="string" name="HMP Oxygen" value="None" />
    <att type="string" name="P01 gDNA" value="False" />
  </node>
  <node id="A0A093Y411" label="A0A093Y411">
    <att type="string" name="Sequence Source" value="USER" />
    <att type="list" name="Query IDs">
      <att type="string" name="Query IDs" value="A0A093Y411" />
    </att>
    <att type="list" name="Other IDs">
      <att type="string" name="Other IDs" value="None" />
    </att>
    <att name="Cluster Number" type="integer" value="1" />
    <att name="Cluster Sequence Count" type="integer" value="664" />
    <att name="node.fillColor" type="string" value="#FF0000" />
    <att name="Present in ENA Database?" type="string" value="true" />
    <att name="Genome Neighbors in ENA Database?" type="string" value="true" />
    <att name="ENA Database Genome ID" type="string" value="JPJS01001308" />
    <att type="string" name="Organism" value="Pseudogymnoascus sp. VKM F-3557." />
    <att type="string" name="Taxonomy ID" value="1437433" />
    <att type="string" name="UniProt Annotation Status" value="TrEMBL" />
    <att type="list" name="Description">
      <att type="string" name="Description" value="Uncharacterized protein " />
    </att>
    <att type="string" name="Swissprot Description" value="NA" />
    <att type="integer" name="Sequence Length" value="217" />
    <att type="string" name="Gene Name" value="V490_04715" />
    <att type="list" name="NCBI IDs">
      <att type="string" name="NCBI IDs" value="GI:682269102" />
      <att type="string" name="NCBI IDs" value="EMBL-CDS:KFX93724.1" />
    </att>
    <att type="string" name="Superkingdom" value="Eukaryota" />
    <att type="string" name="Kingdom" value="Fungi" />
    <att type="string" name="Phylum" value="Ascomycota" />
    <att type="string" name="Class" value="Leotiomycetes" />
    <att type="string" name="Order" value="NA" />
    <att type="string" name="Family" value="Pseudeurotiaceae" />
    <att type="string" name="Genus" value="Pseudogymnoascus" />
    <att type="string" name="Species" value="Pseudogymnoascus sp. VKM F-3557" />
    <att type="string" name="EC" value="None" />
    <att type="list" name="PFAM">
      <att type="string" name="PFAM" value="None" />
    </att>
    <att type="list" name="PDB">
      <att type="string" name="PDB" value="None" />
    </att>
    <att type="list" name="IPRO">
      <att type="string" name="IPRO" value="None" />
    </att>
    <att type="string" name="BRENDA ID" value="None" />
    <att type="list" name="CAZY Name">
      <att type="string" name="CAZY Name" value="None" />
    </att>
    <att type="list" name="GO Term">
      <att type="string" name="GO Term" value="None" />
    </att>
    <att type="string" name="KEGG ID" value="None" />
    <att type="string" name="PATRIC ID" value="None" />
    <att type="string" name="STRING ID" value="None" />
    <att type="list" name="HMP Body Site">
      <att type="string" name="HMP Body Site" value="None" />
    </att>
    <att type="string" name="HMP Oxygen" value="None" />
    <att type="string" name="P01 gDNA" value="False" />
  </node>
  <node id="A0A093ZTK9" label="A0A093ZTK9">
    <att type="string" name="Sequence Source" value="USER" />
    <att type="list" name="Query IDs">
      <att type="string" name="Query IDs" value="A0A093ZTK9" />
    </att>
    <att type="list" name="Other IDs">
      <att type="string" name="Other IDs" value="None" />
    </att>
    <att name="Cluster Number" type="integer" value="1" />
    <att name="Cluster Sequence Count" type="integer" value="664" />
    <att name="node.fillColor" type="string" value="#FF0000" />
    <att name="Present in ENA Database?" type="string" value="true" />
    <att name="Genome Neighbors in ENA Database?" type="string" value="true" />
    <att name="ENA Database Genome ID" type="string" value="JPJT01002146" />
    <att type="string" name="Organism" value="Pseudogymnoascus sp. VKM F-3775." />
    <att type="string" name="Taxonomy ID" value="1420901" />
    <att type="string" name="UniProt Annotation Status" value="TrEMBL" />
    <att type="list" name="Description">
      <att type="string" name="Description" value="Uncharacterized protein " />
    </att>
    <att type="string" name="Swissprot Description" value="NA" />
    <att type="integer" name="Sequence Length" value="218" />
    <att type="string" name="Gene Name" value="V491_03729" />
    <att type="list" name="NCBI IDs">
      <att type="string" name="NCBI IDs" value="GI:682314259" />
      <att type="string" name="NCBI IDs" value="EMBL-CDS:KFY20424.1" />
    </att>
    <att type="string" name="Superkingdom" value="Eukaryota" />
    <att type="string" name="Kingdom" value="Fungi" />
    <att type="string" name="Phylum" value="Ascomycota" />
    <att type="string" name="Class" value="Leotiomycetes" />
    <att type="string" name="Order" value="NA" />
    <att type="string" name="Family" value="Pseudeurotiaceae" />
    <att type="string" name="Genus" value="Pseudogymnoascus" />
    <att type="string" name="Species" value="Pseudogymnoascus sp. VKM F-3775" />
    <att type="string" name="EC" value="None" />
    <att type="list" name="PFAM">
      <att type="string" name="PFAM" value="None" />
    </att>
    <att type="list" name="PDB">
      <att type="string" name="PDB" value="None" />
    </att>
    <att type="list" name="IPRO">
      <att type="string" name="IPRO" value="None" />
    </att>
    <att type="string" name="BRENDA ID" value="None" />
    <att type="list" name="CAZY Name">
      <att type="string" name="CAZY Name" value="None" />
    </att>
    <att type="list" name="GO Term">
      <att type="string" name="GO Term" value="None" />
    </att>
    <att type="string" name="KEGG ID" value="None" />
    <att type="string" name="PATRIC ID" value="None" />
    <att type="string" name="STRING ID" value="None" />
    <att type="list" name="HMP Body Site">
      <att type="string" name="HMP Body Site" value="None" />
    </att>
    <att type="string" name="HMP Oxygen" value="None" />
    <att type="string" name="P01 gDNA" value="False" />
  </node>
  <node id="A0A094DA99" label="A0A094DA99">
    <att type="string" name="Sequence Source" value="USER" />
    <att type="list" name="Query IDs">
      <att type="string" name="Query IDs" value="A0A094DA99" />
    </att>
    <att type="list" name="Other IDs">
      <att type="string" name="Other IDs" value="None" />
    </att>
    <att name="Cluster Number" type="integer" value="1" />
    <att name="Cluster Sequence Count" type="integer" value="664" />
    <att name="node.fillColor" type="string" value="#FF0000" />
    <att name="Present in ENA Database?" type="string" value="true" />
    <att name="Genome Neighbors in ENA Database?" type="string" value="true" />
    <att name="ENA Database Genome ID" type="string" value="JPJZ01000502" />
    <att type="string" name="Organism" value="Pseudogymnoascus sp. VKM F-4516 " />
    <att type="string" name="Taxonomy ID" value="1420910" />
    <att type="string" name="UniProt Annotation Status" value="TrEMBL" />
    <att type="list" name="Description">
      <att type="string" name="Description" value="Uncharacterized protein " />
    </att>
    <att type="string" name="Swissprot Description" value="NA" />
    <att type="integer" name="Sequence Length" value="217" />
    <att type="string" name="Gene Name" value="V497_02057" />
    <att type="list" name="NCBI IDs">
      <att type="string" name="NCBI IDs" value="GI:682379896" />
      <att type="string" name="NCBI IDs" value="EMBL-CDS:KFY63336.1" />
    </att>
    <att type="string" name="Superkingdom" value="Eukaryota" />
    <att type="string" name="Kingdom" value="Fungi" />
    <att type="string" name="Phylum" value="Ascomycota" />
    <att type="string" name="Class" value="Leotiomycetes" />
    <att type="string" name="Order" value="NA" />
    <att type="string" name="Family" value="Pseudeurotiaceae" />
    <att type="string" name="Genus" value="Pseudogymnoascus" />
    <att type="string" name="Species" value="Pseudogymnoascus sp. VKM F-4516 (FW-969)" />
    <att type="string" name="EC" value="None" />
    <att type="list" name="PFAM">
      <att type="string" name="PFAM" value="None" />
    </att>
    <att type="list" name="PDB">
      <att type="string" name="PDB" value="None" />
    </att>
    <att type="list" name="IPRO">
      <att type="string" name="IPRO" value="None" />
    </att>
    <att type="string" name="BRENDA ID" value="None" />
    <att type="list" name="CAZY Name">
      <att type="string" name="CAZY Name" value="None" />
    </att>
    <att type="list" name="GO Term">
      <att type="string" name="GO Term" value="None" />
    </att>
    <att type="string" name="KEGG ID" value="None" />
    <att type="string" name="PATRIC ID" value="None" />
    <att type="string" name="STRING ID" value="None" />
    <att type="list" name="HMP Body Site">
      <att type="string" name="HMP Body Site" value="None" />
    </att>
    <att type="string" name="HMP Oxygen" value="None" />
    <att type="string" name="P01 gDNA" value="False" />
  </node>
  <node id="A0A094FU22" label="A0A094FU22">
    <att type="string" name="Sequence Source" value="USER" />
    <att type="list" name="Query IDs">
      <att type="string" name="Query IDs" value="A0A094FU22" />
    </att>
    <att type="list" name="Other IDs">
      <att type="string" name="Other IDs" value="None" />
    </att>
    <att name="Cluster Number" type="integer" value="1" />
    <att name="Cluster Sequence Count" type="integer" value="664" />
    <att name="node.fillColor" type="string" value="#FF0000" />
    <att name="Present in ENA Database?" type="string" value="true" />
    <att name="Genome Neighbors in ENA Database?" type="string" value="true" />
    <att name="ENA Database Genome ID" type="string" value="JPJY01000684" />
    <att type="string" name="Organism" value="Pseudogymnoascus sp. VKM F-4515 " />
    <att type="string" name="Taxonomy ID" value="1420909" />
    <att type="string" name="UniProt Annotation Status" value="TrEMBL" />
    <att type="list" name="Description">
      <att type="string" name="Description" value="Uncharacterized protein " />
    </att>
    <att type="string" name="Swissprot Description" value="NA" />
    <att type="integer" name="Sequence Length" value="548" />
    <att type="string" name="Gene Name" value="V496_04210" />
    <att type="list" name="NCBI IDs">
      <att type="string" name="NCBI IDs" value="GI:682379535" />
      <att type="string" name="NCBI IDs" value="EMBL-CDS:KFY63087.1" />
    </att>
    <att type="string" name="Superkingdom" value="Eukaryota" />
    <att type="string" name="Kingdom" value="Fungi" />
    <att type="string" name="Phylum" value="Ascomycota" />
    <att type="string" name="Class" value="Leotiomycetes" />
    <att type="string" name="Order" value="NA" />
    <att type="string" name="Family" value="Pseudeurotiaceae" />
    <att type="string" name="Genus" value="Pseudogymnoascus" />
    <att type="string" name="Species" value="Pseudogymnoascus sp. VKM F-4515 (FW-2607)" />
    <att type="string" name="EC" value="None" />
    <att type="list" name="PFAM">
      <att type="string" name="PFAM" value="None" />
    </att>
    <att type="list" name="PDB">
      <att type="string" name="PDB" value="None" />
    </att>
    <att type="list" name="IPRO">
      <att type="string" name="IPRO" value="IPR036861" />
      <att type="string" name="IPRO" value="IPR001002" />
      <att type="string" name="IPRO" value="IPR001002" />
      <att type="string" name="IPRO" value="IPR001002" />
      <att type="string" name="IPRO" value="IPR036861" />
    </att>
    <att type="string" name="BRENDA ID" value="None" />
    <att type="list" name="CAZY Name">
      <att type="string" name="CAZY Name" value="None" />
    </att>
    <att type="list" name="GO Term">
      <att type="string" name="GO Term" value="0008061 chitin binding" />
    </att>
    <att type="string" name="KEGG ID" value="None" />
    <att type="string" name="PATRIC ID" value="None" />
    <att type="string" name="STRING ID" value="None" />
    <att type="list" name="HMP Body Site">
      <att type="string" name="HMP Body Site" value="None" />
    </att>
    <att type="string" name="HMP Oxygen" value="None" />
    <att type="string" name="P01 gDNA" value="False" />
  </node>
  <node id="A0A094GC91" label="A0A094GC91">
    <att type="string" name="Sequence Source" value="USER" />
    <att type="list" name="Query IDs">
      <att type="string" name="Query IDs" value="A0A094GC91" />
    </att>
    <att type="list" name="Other IDs">
      <att type="string" name="Other IDs" value="None" />
    </att>
    <att name="Cluster Number" type="integer" value="1" />
    <att name="Cluster Sequence Count" type="integer" value="664" />
    <att name="node.fillColor" type="string" value="#FF0000" />
    <att name="Present in ENA Database?" type="string" value="true" />
    <att name="Genome Neighbors in ENA Database?" type="string" value="false" />
    <att name="ENA Database Genome ID" type="string" value="JPKA01005568" />
    <att type="string" name="Organism" value="Pseudogymnoascus sp. VKM F-4517 " />
    <att type="string" name="Taxonomy ID" value="1420911" />
    <att type="string" name="UniProt Annotation Status" value="TrEMBL" />
    <att type="list" name="Description">
      <att type="string" name="Description" value="Uncharacterized protein " />
    </att>
    <att type="string" name="Swissprot Description" value="NA" />
    <att type="integer" name="Sequence Length" value="446" />
    <att type="string" name="Gene Name" value="V498_10453" />
    <att type="list" name="NCBI IDs">
      <att type="string" name="NCBI IDs" value="GI:682388157" />
      <att type="string" name="NCBI IDs" value="EMBL-CDS:KFY69532.1" />
    </att>
    <att type="string" name="Superkingdom" value="Eukaryota" />
    <att type="string" name="Kingdom" value="Fungi" />
    <att type="string" name="Phylum" value="Ascomycota" />
    <att type="string" name="Class" value="Leotiomycetes" />
    <att type="string" name="Order" value="NA" />
    <att type="string" name="Family" value="Pseudeurotiaceae" />
    <att type="string" name="Genus" value="Pseudogymnoascus" />
    <att type="string" name="Species" value="Pseudogymnoascus sp. VKM F-4517 (FW-2822)" />
    <att type="string" name="EC" value="None" />
    <att type="list" name="PFAM">
      <att type="string" name="PFAM" value="None" />
    </att>
    <att type="list" name="PDB">
      <att type="string" name="PDB" value="None" />
    </att>
    <att type="list" name="IPRO">
      <att type="string" name="IPRO" value="IPR036861" />
      <att type="string" name="IPRO" value="IPR001002" />
      <att type="string" name="IPRO" value="IPR001002" />
      <att type="string" name="IPRO" value="IPR001002" />
      <att type="string" name="IPRO" value="IPR036861" />
    </att>
    <att type="string" name="BRENDA ID" value="None" />
    <att type="list" name="CAZY Name">
      <att type="string" name="CAZY Name" value="None" />
    </att>
    <att type="list" name="GO Term">
      <att type="string" name="GO Term" value="0008061 chitin binding" />
    </att>
    <att type="string" name="KEGG ID" value="None" />
    <att type="string" name="PATRIC ID" value="None" />
    <att type="string" name="STRING ID" value="None" />
    <att type="list" name="HMP Body Site">
      <att type="string" name="HMP Body Site" value="None" />
    </att>
    <att type="string" name="HMP Oxygen" value="None" />
    <att type="string" name="P01 gDNA" value="False" />
  </node>
  <node id="A0A0G0A016" label="A0A0G0A016">
    <att type="string" name="Sequence Source" value="USER" />
    <att type="list" name="Query IDs">
      <att type="string" name="Query IDs" value="A0A0G0A016" />
    </att>
    <att type="list" name="Other IDs">
      <att type="string" name="Other IDs" value="None" />
    </att>
    <att name="Cluster Number" type="integer" value="1" />
    <att name="Cluster Sequence Count" type="integer" value="664" />
    <att name="node.fillColor" type="string" value="#FF0000" />
    <att name="Present in ENA Database?" type="string" value="true" />
    <att name="Genome Neighbors in ENA Database?" type="string" value="true" />
    <att name="ENA Database Genome ID" type="string" value="JOKZ01000046" />
    <att type="string" name="Organism" value="Trichoderma harzianum " />
    <att type="string" name="Taxonomy ID" value="5544" />
    <att type="string" name="UniProt Annotation Status" value="TrEMBL" />
    <att type="list" name="Description">
      <att type="string" name="Description" value="Uncharacterized protein " />
    </att>
    <att type="string" name="Swissprot Description" value="NA" />
    <att type="integer" name="Sequence Length" value="431" />
    <att type="string" name="Gene Name" value="THAR02_02344" />
    <att type="list" name="NCBI IDs">
      <att type="string" name="NCBI IDs" value="GI:818166046" />
      <att type="string" name="NCBI IDs" value="EMBL-CDS:KKP05527.1" />
    </att>
    <att type="string" name="Superkingdom" value="Eukaryota" />
    <att type="string" name="Kingdom" value="Fungi" />
    <att type="string" name="Phylum" value="Ascomycota" />
    <att type="string" name="Class" value="Sordariomycetes" />
    <att type="string" name="Order" value="Hypocreales" />
    <att type="string" name="Family" value="Hypocreaceae" />
    <att type="string" name="Genus" value="Trichoderma" />
    <att type="string" name="Species" value="Trichoderma harzianum" />
    <att type="string" name="EC" value="None" />
    <att type="list" name="PFAM">
      <att type="string" name="PFAM" value="None" />
    </att>
    <att type="list" name="PDB">
      <att type="string" name="PDB" value="None" />
    </att>
    <att type="list" name="IPRO">
      <att type="string" name="IPRO" value="None" />
    </att>
    <att type="string" name="BRENDA ID" value="None" />
    <att type="list" name="CAZY Name">
      <att type="string" name="CAZY Name" value="None" />
    </att>
    <att type="list" name="GO Term">
      <att type="string" name="GO Term" value="None" />
    </att>
    <att type="string" name="KEGG ID" value="None" />
    <att type="string" name="PATRIC ID" value="None" />
    <att type="string" name="STRING ID" value="None" />
    <att type="list" name="HMP Body Site">
      <att type="string" name="HMP Body Site" value="None" />
    </att>
    <att type="string" name="HMP Oxygen" value="None" />
    <att type="string" name="P01 gDNA" value="False" />
  </node>
  <node id="A0A0B2X4F3" label="A0A0B2X4F3">
    <att type="string" name="Sequence Source" value="USER" />
    <att type="list" name="Query IDs">
      <att type="string" name="Query IDs" value="A0A0B2X4F3" />
    </att>
    <att type="list" name="Other IDs">
      <att type="string" name="Other IDs" value="None" />
    </att>
    <att name="Cluster Number" type="integer" value="2" />
    <att name="Cluster Sequence Count" type="integer" value="497" />
    <att name="node.fillColor" type="string" value="#0000FF" />
    <att name="Present in ENA Database?" type="string" value="true" />
    <att name="Genome Neighbors in ENA Database?" type="string" value="true" />
    <att name="ENA Database Genome ID" type="string" value="AZHE01000003" />
    <att type="string" name="Organism" value="Metarhizium album ARSEF 1941." />
    <att type="string" name="Taxonomy ID" value="1081103" />
    <att type="string" name="UniProt Annotation Status" value="TrEMBL" />
    <att type="list" name="Description">
      <att type="string" name="Description" value="Chitin-binding" />
      <att type="string" name="Description" value=" domain 3 " />
    </att>
    <att type="string" name="Swissprot Description" value="NA" />
    <att type="integer" name="Sequence Length" value="406" />
    <att type="string" name="Gene Name" value="MAM_02218" />
    <att type="list" name="NCBI IDs">
      <att type="string" name="NCBI IDs" value="GI:734663247" />
      <att type="string" name="NCBI IDs" value="EMBL-CDS:KHO00295.1" />
    </att>
    <att type="string" name="Superkingdom" value="Eukaryota" />
    <att type="string" name="Kingdom" value="Fungi" />
    <att type="string" name="Phylum" value="Ascomycota" />
    <att type="string" name="Class" value="Sordariomycetes" />
    <att type="string" name="Order" value="Hypocreales" />
    <att type="string" name="Family" value="Clavicipitaceae" />
    <att type="string" name="Genus" value="Metarhizium" />
    <att type="string" name="Species" value="Metarhizium album ARSEF 1941" />
    <att type="string" name="EC" value="None" />
    <att type="list" name="PFAM">
      <att type="string" name="PFAM" value="None" />
    </att>
    <att type="list" name="PDB">
      <att type="string" name="PDB" value="None" />
    </att>
    <att type="list" name="IPRO">
      <att type="string" name="IPRO" value="None" />
    </att>
    <att type="string" name="BRENDA ID" value="None" />
    <att type="list" name="CAZY Name">
      <att type="string" name="CAZY Name" value="None" />
    </att>
    <att type="list" name="GO Term">
      <att type="string" name="GO Term" value="None" />
    </att>
    <att type="string" name="KEGG ID" value="None" />
    <att type="string" name="PATRIC ID" value="None" />
    <att type="string" name="STRING ID" value="None" />
    <att type="list" name="HMP Body Site">
      <att type="string" name="HMP Body Site" value="None" />
    </att>
    <att type="string" name="HMP Oxygen" value="None" />
    <att type="string" name="P01 gDNA" value="False" />
  </node>
  <node id="A0A0N0V5F6" label="A0A0N0V5F6">
    <att type="string" name="Sequence Source" value="USER" />
    <att type="list" name="Query IDs">
      <att type="string" name="Query IDs" value="A0A0N0V5F6" />
    </att>
    <att type="list" name="Other IDs">
      <att type="string" name="Other IDs" value="None" />
    </att>
    <att name="Cluster Number" type="integer" value="1" />
    <att name="Cluster Sequence Count" type="integer" value="664" />
    <att name="node.fillColor" type="string" value="#FF0000" />
    <att name="Present in ENA Database?" type="string" value="true" />
    <att name="Genome Neighbors in ENA Database?" type="string" value="true" />
    <att name="ENA Database Genome ID" type="string" value="JXCE01000494" />
    <att type="string" name="Organism" value="Fusarium langsethiae." />
    <att type="string" name="Taxonomy ID" value="179993" />
    <att type="string" name="UniProt Annotation Status" value="TrEMBL" />
    <att type="list" name="Description">
      <att type="string" name="Description" value="Spore coat protein sp96 " />
    </att>
    <att type="string" name="Swissprot Description" value="NA" />
    <att type="integer" name="Sequence Length" value="343" />
    <att type="string" name="Gene Name" value="FLAG1_10179" />
    <att type="list" name="NCBI IDs">
      <att type="string" name="NCBI IDs" value="GI:927752936" />
      <att type="string" name="NCBI IDs" value="EMBL-CDS:KPA37024.1" />
    </att>
    <att type="string" name="Superkingdom" value="Eukaryota" />
    <att type="string" name="Kingdom" value="Fungi" />
    <att type="string" name="Phylum" value="Ascomycota" />
    <att type="string" name="Class" value="Sordariomycetes" />
    <att type="string" name="Order" value="Hypocreales" />
    <att type="string" name="Family" value="Nectriaceae" />
    <att type="string" name="Genus" value="Fusarium" />
    <att type="string" name="Species" value="Fusarium langsethiae" />
    <att type="string" name="EC" value="None" />
    <att type="list" name="PFAM">
      <att type="string" name="PFAM" value="None" />
    </att>
    <att type="list" name="PDB">
      <att type="string" name="PDB" value="None" />
    </att>
    <att type="list" name="IPRO">
      <att type="string" name="IPRO" value="None" />
    </att>
    <att type="string" name="BRENDA ID" value="None" />
    <att type="list" name="CAZY Name">
      <att type="string" name="CAZY Name" value="None" />
    </att>
    <att type="list" name="GO Term">
      <att type="string" name="GO Term" value="None" />
    </att>
    <att type="string" name="KEGG ID" value="None" />
    <att type="string" name="PATRIC ID" value="None" />
    <att type="string" name="STRING ID" value="None" />
    <att type="list" name="HMP Body Site">
      <att type="string" name="HMP Body Site" value="None" />
    </att>
    <att type="string" name="HMP Oxygen" value="None" />
    <att type="string" name="P01 gDNA" value="False" />
  </node>
  <node id="A0A162M585" label="A0A162M585">
    <att type="string" name="Sequence Source" value="USER" />
    <att type="list" name="Query IDs">
      <att type="string" name="Query IDs" value="A0A162M585" />
    </att>
    <att type="list" name="Other IDs">
      <att type="string" name="Other IDs" value="None" />
    </att>
    <att name="Cluster Number" type="integer" value="1" />
    <att name="Cluster Sequence Count" type="integer" value="664" />
    <att name="node.fillColor" type="string" value="#FF0000" />
    <att name="Present in ENA Database?" type="string" value="true" />
    <att name="Genome Neighbors in ENA Database?" type="string" value="true" />
    <att name="ENA Database Genome ID" type="string" value="AZHA01000002" />
    <att type="string" name="Organism" value="Cordyceps brongniartii RCEF 3172." />
    <att type="string" name="Taxonomy ID" value="1081107" />
    <att type="string" name="UniProt Annotation Status" value="TrEMBL" />
    <att type="list" name="Description">
      <att type="string" name="Description" value="Uncharacterized protein " />
    </att>
    <att type="string" name="Swissprot Description" value="NA" />
    <att type="integer" name="Sequence Length" value="231" />
    <att type="string" name="Gene Name" value="BBO_00967" />
    <att type="list" name="NCBI IDs">
      <att type="string" name="NCBI IDs" value="GI:1025663569" />
      <att type="string" name="NCBI IDs" value="EMBL-CDS:OAA51020.1" />
    </att>
    <att type="string" name="Superkingdom" value="Eukaryota" />
    <att type="string" name="Kingdom" value="Fungi" />
    <att type="string" name="Phylum" value="Ascomycota" />
    <att type="string" name="Class" value="Sordariomycetes" />
    <att type="string" name="Order" value="Hypocreales" />
    <att type="string" name="Family" value="Cordycipitaceae" />
    <att type="string" name="Genus" value="Cordyceps" />
    <att type="string" name="Species" value="Cordyceps brongniartii RCEF 3172" />
    <att type="string" name="EC" value="None" />
    <att type="list" name="PFAM">
      <att type="string" name="PFAM" value="None" />
    </att>
    <att type="list" name="PDB">
      <att type="string" name="PDB" value="None" />
    </att>
    <att type="list" name="IPRO">
      <att type="string" name="IPRO" value="None" />
    </att>
    <att type="string" name="BRENDA ID" value="None" />
    <att type="list" name="CAZY Name">
      <att type="string" name="CAZY Name" value="None" />
    </att>
    <att type="list" name="GO Term">
      <att type="string" name="GO Term" value="None" />
    </att>
    <att type="string" name="KEGG ID" value="None" />
    <att type="string" name="PATRIC ID" value="None" />
    <att type="string" name="STRING ID" value="None" />
    <att type="list" name="HMP Body Site">
      <att type="string" name="HMP Body Site" value="None" />
    </att>
    <att type="string" name="HMP Oxygen" value="None" />
    <att type="string" name="P01 gDNA" value="False" />
  </node>
  <node id="A0A1D9PVK7" label="A0A1D9PVK7">
    <att type="string" name="Sequence Source" value="USER" />
    <att type="list" name="Query IDs">
      <att type="string" name="Query IDs" value="A0A1D9PVK7" />
    </att>
    <att type="list" name="Other IDs">
      <att type="string" name="Other IDs" value="None" />
    </att>
    <att name="Cluster Number" type="integer" value="1" />
    <att name="Cluster Sequence Count" type="integer" value="664" />
    <att name="node.fillColor" type="string" value="#FF0000" />
    <att name="Present in ENA Database?" type="string" value="true" />
    <att name="Genome Neighbors in ENA Database?" type="string" value="true" />
    <att name="ENA Database Genome ID" type="string" value="CP017815" />
    <att type="string" name="Organism" value="Sclerotinia sclerotiorum  (strain ATCC 18683 / 1980 / Ss-1)" />
    <att type="string" name="Taxonomy ID" value="665079" />
    <att type="string" name="UniProt Annotation Status" value="TrEMBL" />
    <att type="list" name="Description">
      <att type="string" name="Description" value="Uncharacterized protein " />
    </att>
    <att type="string" name="Swissprot Description" value="NA" />
    <att type="integer" name="Sequence Length" value="399" />
    <att type="string" name="Gene Name" value="sscle_02g014090" />
    <att type="list" name="NCBI IDs">
      <att type="string" name="NCBI IDs" value="GI:156058109" />
      <att type="string" name="NCBI IDs" value="GI:1095449676" />
      <att type="string" name="NCBI IDs" value="EMBL-CDS:APA06639.1" />
      <att type="string" name="NCBI IDs" value="REFSEQ:XP_001594978.1" />
    </att>
    <att type="string" name="Superkingdom" value="Eukaryota" />
    <att type="string" name="Kingdom" value="Fungi" />
    <att type="string" name="Phylum" value="Ascomycota" />
    <att type="string" name="Class" value="Leotiomycetes" />
    <att type="string" name="Order" value="Helotiales" />
    <att type="string" name="Family" value="Sclerotiniaceae" />
    <att type="string" name="Genus" value="Sclerotinia" />
    <att type="string" name="Species" value="Sclerotinia sclerotiorum 1980 UF-70" />
    <att type="string" name="EC" value="None" />
    <att type="list" name="PFAM">
      <att type="string" name="PFAM" value="None" />
    </att>
    <att type="list" name="PDB">
      <att type="string" name="PDB" value="None" />
    </att>
    <att type="list" name="IPRO">
      <att type="string" name="IPRO" value="IPR036861" />
      <att type="string" name="IPRO" value="IPR001002" />
      <att type="string" name="IPRO" value="IPR001002" />
      <att type="string" name="IPRO" value="IPR036861" />
    </att>
    <att type="string" name="BRENDA ID" value="None" />
    <att type="list" name="CAZY Name">
      <att type="string" name="CAZY Name" value="None" />
    </att>
    <att type="list" name="GO Term">
      <att type="string" name="GO Term" value="0008061 chitin binding" />
    </att>
    <att type="string" name="KEGG ID" value="ssl:SS1G_04786" />
    <att type="string" name="PATRIC ID" value="None" />
    <att type="string" name="STRING ID" value="None" />
    <att type="list" name="HMP Body Site">
      <att type="string" name="HMP Body Site" value="None" />
    </att>
    <att type="string" name="HMP Oxygen" value="None" />
    <att type="string" name="P01 gDNA" value="False" />
  </node>
  <node id="A0A1T3CB08" label="A0A1T3CB08">
    <att type="string" name="Sequence Source" value="USER" />
    <att type="list" name="Query IDs">
      <att type="string" name="Query IDs" value="A0A1T3CB08" />
    </att>
    <att type="list" name="Other IDs">
      <att type="string" name="Other IDs" value="None" />
    </att>
    <att name="Cluster Number" type="integer" value="1" />
    <att name="Cluster Sequence Count" type="integer" value="664" />
    <att name="node.fillColor" type="string" value="#FF0000" />
    <att name="Present in ENA Database?" type="string" value="true" />
    <att name="Genome Neighbors in ENA Database?" type="string" value="true" />
    <att name="ENA Database Genome ID" type="string" value="LVVK01000020" />
    <att type="string" name="Organism" value="Trichoderma guizhouense." />
    <att type="string" name="Taxonomy ID" value="1491466" />
    <att type="string" name="UniProt Annotation Status" value="TrEMBL" />
    <att type="list" name="Description">
      <att type="string" name="Description" value="Uncharacterized protein " />
    </att>
    <att type="string" name="Swissprot Description" value="NA" />
    <att type="integer" name="Sequence Length" value="234" />
    <att type="string" name="Gene Name" value="A0O28_0012850" />
    <att type="list" name="NCBI IDs">
      <att type="string" name="NCBI IDs" value="GI:1153486145" />
      <att type="string" name="NCBI IDs" value="EMBL-CDS:OPB38181.1" />
    </att>
    <att type="string" name="Superkingdom" value="Eukaryota" />
    <att type="string" name="Kingdom" value="Fungi" />
    <att type="string" name="Phylum" value="Ascomycota" />
    <att type="string" name="Class" value="Sordariomycetes" />
    <att type="string" name="Order" value="Hypocreales" />
    <att type="string" name="Family" value="Hypocreaceae" />
    <att type="string" name="Genus" value="Trichoderma" />
    <att type="string" name="Species" value="Trichoderma guizhouense" />
    <att type="string" name="EC" value="None" />
    <att type="list" name="PFAM">
      <att type="string" name="PFAM" value="None" />
    </att>
    <att type="list" name="PDB">
      <att type="string" name="PDB" value="None" />
    </att>
    <att type="list" name="IPRO">
      <att type="string" name="IPRO" value="None" />
    </att>
    <att type="string" name="BRENDA ID" value="None" />
    <att type="list" name="CAZY Name">
      <att type="string" name="CAZY Name" value="None" />
    </att>
    <att type="list" name="GO Term">
      <att type="string" name="GO Term" value="None" />
    </att>
    <att type="string" name="KEGG ID" value="None" />
    <att type="string" name="PATRIC ID" value="None" />
    <att type="string" name="STRING ID" value="None" />
    <att type="list" name="HMP Body Site">
      <att type="string" name="HMP Body Site" value="None" />
    </att>
    <att type="string" name="HMP Oxygen" value="None" />
    <att type="string" name="P01 gDNA" value="False" />
  </node>
  <node id="A0A2C5ZJL7" label="A0A2C5ZJL7">
    <att type="string" name="Sequence Source" value="USER" />
    <att type="list" name="Query IDs">
      <att type="string" name="Query IDs" value="A0A2C5ZJL7" />
    </att>
    <att type="list" name="Other IDs">
      <att type="string" name="Other IDs" value="None" />
    </att>
    <att name="Cluster Number" type="integer" value="1" />
    <att name="Cluster Sequence Count" type="integer" value="664" />
    <att name="node.fillColor" type="string" value="#FF0000" />
    <att name="Present in ENA Database?" type="string" value="true" />
    <att name="Genome Neighbors in ENA Database?" type="string" value="true" />
    <att name="ENA Database Genome ID" type="string" value="NJEU01000180" />
    <att type="string" name="Organism" value="Ophiocordyceps australis." />
    <att type="string" name="Taxonomy ID" value="1399860" />
    <att type="string" name="UniProt Annotation Status" value="TrEMBL" />
    <att type="list" name="Description">
      <att type="string" name="Description" value="Uncharacterized protein " />
    </att>
    <att type="string" name="Swissprot Description" value="NA" />
    <att type="integer" name="Sequence Length" value="403" />
    <att type="string" name="Gene Name" value="CDD82_2291" />
    <att type="list" name="NCBI IDs">
      <att type="string" name="NCBI IDs" value="EMBL-CDS:PHH79614.1" />
    </att>
    <att type="string" name="Superkingdom" value="Eukaryota" />
    <att type="string" name="Kingdom" value="Fungi" />
    <att type="string" name="Phylum" value="Ascomycota" />
    <att type="string" name="Class" value="Sordariomycetes" />
    <att type="string" name="Order" value="Hypocreales" />
    <att type="string" name="Family" value="Ophiocordycipitaceae" />
    <att type="string" name="Genus" value="Ophiocordyceps" />
    <att type="string" name="Species" value="Ophiocordyceps australis" />
    <att type="string" name="EC" value="None" />
    <att type="list" name="PFAM">
      <att type="string" name="PFAM" value="None" />
    </att>
    <att type="list" name="PDB">
      <att type="string" name="PDB" value="None" />
    </att>
    <att type="list" name="IPRO">
      <att type="string" name="IPRO" value="None" />
    </att>
    <att type="string" name="BRENDA ID" value="None" />
    <att type="list" name="CAZY Name">
      <att type="string" name="CAZY Name" value="None" />
    </att>
    <att type="list" name="GO Term">
      <att type="string" name="GO Term" value="None" />
    </att>
    <att type="string" name="KEGG ID" value="None" />
    <att type="string" name="PATRIC ID" value="None" />
    <att type="string" name="STRING ID" value="None" />
    <att type="list" name="HMP Body Site">
      <att type="string" name="HMP Body Site" value="None" />
    </att>
    <att type="string" name="HMP Oxygen" value="None" />
    <att type="string" name="P01 gDNA" value="False" />
  </node>
  <node id="A0A2H3FEE5" label="A0A2H3FEE5">
    <att type="string" name="Sequence Source" value="USER" />
    <att type="list" name="Query IDs">
      <att type="string" name="Query IDs" value="A0A2H3FEE5" />
    </att>
    <att type="list" name="Other IDs">
      <att type="string" name="Other IDs" value="None" />
    </att>
    <att name="Cluster Number" type="integer" value="13" />
    <att name="Cluster Sequence Count" type="integer" value="13" />
    <att name="node.fillColor" type="string" value="#006400" />
    <att name="Present in ENA Database?" type="string" value="true" />
    <att name="Genome Neighbors in ENA Database?" type="string" value="true" />
    <att name="ENA Database Genome ID" type="string" value="MVNX01000046" />
    <att type="string" name="Organism" value="Diplocarpon rosae." />
    <att type="string" name="Taxonomy ID" value="946125" />
    <att type="string" name="UniProt Annotation Status" value="TrEMBL" />
    <att type="list" name="Description">
      <att type="string" name="Description" value="Uncharacterized protein " />
    </att>
    <att type="string" name="Swissprot Description" value="NA" />
    <att type="integer" name="Sequence Length" value="341" />
    <att type="string" name="Gene Name" value="BUE80_DR005430" />
    <att type="list" name="NCBI IDs">
      <att type="string" name="NCBI IDs" value="EMBL-CDS:PBP23819.1" />
    </att>
    <att type="string" name="Superkingdom" value="Eukaryota" />
    <att type="string" name="Kingdom" value="Fungi" />
    <att type="string" name="Phylum" value="Ascomycota" />
    <att type="string" name="Class" value="Leotiomycetes" />
    <att type="string" name="Order" value="Helotiales" />
    <att type="string" name="Family" value="Dermateaceae" />
    <att type="string" name="Genus" value="Diplocarpon" />
    <att type="string" name="Species" value="Diplocarpon rosae" />
    <att type="string" name="EC" value="None" />
    <att type="list" name="PFAM">
      <att type="string" name="PFAM" value="None" />
    </att>
    <att type="list" name="PDB">
      <att type="string" name="PDB" value="None" />
    </att>
    <att type="list" name="IPRO">
      <att type="string" name="IPRO" value="None" />
    </att>
    <att type="string" name="BRENDA ID" value="None" />
    <att type="list" name="CAZY Name">
      <att type="string" name="CAZY Name" value="None" />
    </att>
    <att type="list" name="GO Term">
      <att type="string" name="GO Term" value="None" />
    </att>
    <att type="string" name="KEGG ID" value="None" />
    <att type="string" name="PATRIC ID" value="None" />
    <att type="string" name="STRING ID" value="None" />
    <att type="list" name="HMP Body Site">
      <att type="string" name="HMP Body Site" value="None" />
    </att>
    <att type="string" name="HMP Oxygen" value="None" />
    <att type="string" name="P01 gDNA" value="False" />
  </node>
  <node id="A0A2K0U399" label="A0A2K0U399">
    <att type="string" name="Sequence Source" value="USER" />
    <att type="list" name="Query IDs">
      <att type="string" name="Query IDs" value="A0A2K0U399" />
    </att>
    <att type="list" name="Other IDs">
      <att type="string" name="Other IDs" value="None" />
    </att>
    <att name="Cluster Number" type="integer" value="1" />
    <att name="Cluster Sequence Count" type="integer" value="664" />
    <att name="node.fillColor" type="string" value="#FF0000" />
    <att name="Present in ENA Database?" type="string" value="true" />
    <att name="Genome Neighbors in ENA Database?" type="string" value="true" />
    <att name="ENA Database Genome ID" type="string" value="MTYI01000111" />
    <att type="string" name="Organism" value="Trichoderma harzianum " />
    <att type="string" name="Taxonomy ID" value="5544" />
    <att type="string" name="UniProt Annotation Status" value="TrEMBL" />
    <att type="list" name="Description">
      <att type="string" name="Description" value="Uncharacterized protein " />
    </att>
    <att type="string" name="Swissprot Description" value="NA" />
    <att type="integer" name="Sequence Length" value="235" />
    <att type="string" name="Gene Name" value="THARTR1_07439" />
    <att type="list" name="NCBI IDs">
      <att type="string" name="NCBI IDs" value="EMBL-CDS:PNP52230.1" />
    </att>
    <att type="string" name="Superkingdom" value="Eukaryota" />
    <att type="string" name="Kingdom" value="Fungi" />
    <att type="string" name="Phylum" value="Ascomycota" />
    <att type="string" name="Class" value="Sordariomycetes" />
    <att type="string" name="Order" value="Hypocreales" />
    <att type="string" name="Family" value="Hypocreaceae" />
    <att type="string" name="Genus" value="Trichoderma" />
    <att type="string" name="Species" value="Trichoderma harzianum" />
    <att type="string" name="EC" value="None" />
    <att type="list" name="PFAM">
      <att type="string" name="PFAM" value="None" />
    </att>
    <att type="list" name="PDB">
      <att type="string" name="PDB" value="None" />
    </att>
    <att type="list" name="IPRO">
      <att type="string" name="IPRO" value="None" />
    </att>
    <att type="string" name="BRENDA ID" value="None" />
    <att type="list" name="CAZY Name">
      <att type="string" name="CAZY Name" value="None" />
    </att>
    <att type="list" name="GO Term">
      <att type="string" name="GO Term" value="None" />
    </att>
    <att type="string" name="KEGG ID" value="None" />
    <att type="string" name="PATRIC ID" value="None" />
    <att type="string" name="STRING ID" value="None" />
    <att type="list" name="HMP Body Site">
      <att type="string" name="HMP Body Site" value="None" />
    </att>
    <att type="string" name="HMP Oxygen" value="None" />
    <att type="string" name="P01 gDNA" value="False" />
  </node>
  <node id="A1CC63" label="A1CC63">
    <att type="string" name="Sequence Source" value="USER" />
    <att type="list" name="Query IDs">
      <att type="string" name="Query IDs" value="A1CC63" />
    </att>
    <att type="list" name="Other IDs">
      <att type="string" name="Other IDs" value="None" />
    </att>
    <att name="Cluster Number" type="integer" value="1" />
    <att name="Cluster Sequence Count" type="integer" value="664" />
    <att name="node.fillColor" type="string" value="#FF0000" />
    <att name="Present in ENA Database?" type="string" value="true" />
    <att name="Genome Neighbors in ENA Database?" type="string" value="true" />
    <att name="ENA Database Genome ID" type="string" value="DS027050" />
    <att type="string" name="Organism" value="Aspergillus clavatus  (strain ATCC 1007 / CBS 513.65 / DSM 816 /NCTC 3887 / NRRL 1)" />
    <att type="string" name="Taxonomy ID" value="344612" />
    <att type="string" name="UniProt Annotation Status" value="TrEMBL" />
    <att type="list" name="Description">
      <att type="string" name="Description" value="Endoglucanase" />
      <att type="string" name="Description" value=" putative " />
    </att>
    <att type="string" name="Swissprot Description" value="NA" />
    <att type="integer" name="Sequence Length" value="215" />
    <att type="string" name="Gene Name" value="ACLA_060790" />
    <att type="list" name="NCBI IDs">
      <att type="string" name="NCBI IDs" value="GI:121711862" />
      <att type="string" name="NCBI IDs" value="GI:119401698" />
      <att type="string" name="NCBI IDs" value="EMBL-CDS:EAW12120.1" />
      <att type="string" name="NCBI IDs" value="REFSEQ:XP_001273546.1" />
    </att>
    <att type="string" name="Superkingdom" value="Eukaryota" />
    <att type="string" name="Kingdom" value="Fungi" />
    <att type="string" name="Phylum" value="Ascomycota" />
    <att type="string" name="Class" value="Eurotiomycetes" />
    <att type="string" name="Order" value="Eurotiales" />
    <att type="string" name="Family" value="Aspergillaceae" />
    <att type="string" name="Genus" value="Aspergillus" />
    <att type="string" name="Species" value="Aspergillus clavatus NRRL 1" />
    <att type="string" name="EC" value="None" />
    <att type="list" name="PFAM">
      <att type="string" name="PFAM" value="None" />
    </att>
    <att type="list" name="PDB">
      <att type="string" name="PDB" value="None" />
    </att>
    <att type="list" name="IPRO">
      <att type="string" name="IPRO" value="None" />
    </att>
    <att type="string" name="BRENDA ID" value="None" />
    <att type="list" name="CAZY Name">
      <att type="string" name="CAZY Name" value="None" />
    </att>
    <att type="list" name="GO Term">
      <att type="string" name="GO Term" value="None" />
    </att>
    <att type="string" name="KEGG ID" value="act:ACLA_060790" />
    <att type="string" name="PATRIC ID" value="None" />
    <att type="string" name="STRING ID" value="None" />
    <att type="list" name="HMP Body Site">
      <att type="string" name="HMP Body Site" value="Not Specified" />
    </att>
    <att type="string" name="HMP Oxygen" value="Not Specified" />
    <att type="string" name="P01 gDNA" value="False" />
  </node>
  <node id="A7EHJ4" label="A7EHJ4">
    <att type="string" name="Sequence Source" value="USER" />
    <att type="list" name="Query IDs">
      <att type="string" name="Query IDs" value="A7EHJ4" />
    </att>
    <att type="list" name="Other IDs">
      <att type="string" name="Other IDs" value="None" />
    </att>
    <att name="Cluster Number" type="integer" value="1" />
    <att name="Cluster Sequence Count" type="integer" value="664" />
    <att name="node.fillColor" type="string" value="#FF0000" />
    <att name="Present in ENA Database?" type="string" value="true" />
    <att name="Genome Neighbors in ENA Database?" type="string" value="true" />
    <att name="ENA Database Genome ID" type="string" value="CH476625" />
    <att type="string" name="Organism" value="Sclerotinia sclerotiorum  (strain ATCC 18683 / 1980 / Ss-1)" />
    <att type="string" name="Taxonomy ID" value="665079" />
    <att type="string" name="UniProt Annotation Status" value="TrEMBL" />
    <att type="list" name="Description">
      <att type="string" name="Description" value="Uncharacterized protein " />
    </att>
    <att type="string" name="Swissprot Description" value="NA" />
    <att type="integer" name="Sequence Length" value="399" />
    <att type="string" name="Gene Name" value="SS1G_04786" />
    <att type="list" name="NCBI IDs">
      <att type="string" name="NCBI IDs" value="GI:156058109" />
      <att type="string" name="NCBI IDs" value="GI:154702571" />
      <att type="string" name="NCBI IDs" value="EMBL-CDS:EDO02310.1" />
      <att type="string" name="NCBI IDs" value="REFSEQ:XP_001594978.1" />
    </att>
    <att type="string" name="Superkingdom" value="Eukaryota" />
    <att type="string" name="Kingdom" value="Fungi" />
    <att type="string" name="Phylum" value="Ascomycota" />
    <att type="string" name="Class" value="Leotiomycetes" />
    <att type="string" name="Order" value="Helotiales" />
    <att type="string" name="Family" value="Sclerotiniaceae" />
    <att type="string" name="Genus" value="Sclerotinia" />
    <att type="string" name="Species" value="Sclerotinia sclerotiorum 1980 UF-70" />
    <att type="string" name="EC" value="None" />
    <att type="list" name="PFAM">
      <att type="string" name="PFAM" value="None" />
    </att>
    <att type="list" name="PDB">
      <att type="string" name="PDB" value="None" />
    </att>
    <att type="list" name="IPRO">
      <att type="string" name="IPRO" value="IPR036861" />
      <att type="string" name="IPRO" value="IPR001002" />
      <att type="string" name="IPRO" value="IPR001002" />
      <att type="string" name="IPRO" value="IPR036861" />
    </att>
    <att type="string" name="BRENDA ID" value="None" />
    <att type="list" name="CAZY Name">
      <att type="string" name="CAZY Name" value="None" />
    </att>
    <att type="list" name="GO Term">
      <att type="string" name="GO Term" value="0008061 chitin binding" />
    </att>
    <att type="string" name="KEGG ID" value="ssl:SS1G_04786" />
    <att type="string" name="PATRIC ID" value="None" />
    <att type="string" name="STRING ID" value="None" />
    <att type="list" name="HMP Body Site">
      <att type="string" name="HMP Body Site" value="None" />
    </att>
    <att type="string" name="HMP Oxygen" value="None" />
    <att type="string" name="P01 gDNA" value="False" />
  </node>
  <node id="C0SDV5" label="C0SDV5">
    <att type="string" name="Sequence Source" value="USER" />
    <att type="list" name="Query IDs">
      <att type="string" name="Query IDs" value="C0SDV5" />
    </att>
    <att type="list" name="Other IDs">
      <att type="string" name="Other IDs" value="None" />
    </att>
    <att name="Cluster Number" type="integer" value="1" />
    <att name="Cluster Sequence Count" type="integer" value="664" />
    <att name="node.fillColor" type="string" value="#FF0000" />
    <att name="Present in ENA Database?" type="string" value="true" />
    <att name="Genome Neighbors in ENA Database?" type="string" value="true" />
    <att name="ENA Database Genome ID" type="string" value="KN305540" />
    <att type="string" name="Organism" value="Paracoccidioides brasiliensis  (strain Pb03)" />
    <att type="string" name="Taxonomy ID" value="482561" />
    <att type="string" name="UniProt Annotation Status" value="TrEMBL" />
    <att type="list" name="Description">
      <att type="string" name="Description" value="Uncharacterized protein " />
    </att>
    <att type="string" name="Swissprot Description" value="NA" />
    <att type="integer" name="Sequence Length" value="368" />
    <att type="string" name="Gene Name" value="PABG_05906" />
    <att type="list" name="NCBI IDs">
      <att type="string" name="NCBI IDs" value="GI:225677535" />
      <att type="string" name="NCBI IDs" value="EMBL-CDS:EEH15819.1" />
    </att>
    <att type="string" name="Superkingdom" value="Eukaryota" />
    <att type="string" name="Kingdom" value="Fungi" />
    <att type="string" name="Phylum" value="Ascomycota" />
    <att type="string" name="Class" value="Eurotiomycetes" />
    <att type="string" name="Order" value="Onygenales" />
    <att type="string" name="Family" value="NA" />
    <att type="string" name="Genus" value="Paracoccidioides" />
    <att type="string" name="Species" value="Paracoccidioides brasiliensis Pb03" />
    <att type="string" name="EC" value="None" />
    <att type="list" name="PFAM">
      <att type="string" name="PFAM" value="None" />
    </att>
    <att type="list" name="PDB">
      <att type="string" name="PDB" value="None" />
    </att>
    <att type="list" name="IPRO">
      <att type="string" name="IPRO" value="None" />
    </att>
    <att type="string" name="BRENDA ID" value="None" />
    <att type="list" name="CAZY Name">
      <att type="string" name="CAZY Name" value="None" />
    </att>
    <att type="list" name="GO Term">
      <att type="string" name="GO Term" value="None" />
    </att>
    <att type="string" name="KEGG ID" value="None" />
    <att type="string" name="PATRIC ID" value="None" />
    <att type="string" name="STRING ID" value="None" />
    <att type="list" name="HMP Body Site">
      <att type="string" name="HMP Body Site" value="None" />
    </att>
    <att type="string" name="HMP Oxygen" value="None" />
    <att type="string" name="P01 gDNA" value="False" />
  </node>
  <node id="A0A0D2XUY9" label="A0A0D2XUY9">
    <att type="string" name="Sequence Source" value="USER" />
    <att type="list" name="Query IDs">
      <att type="string" name="Query IDs" value="A0A0D2XUY9" />
    </att>
    <att type="list" name="Other IDs">
      <att type="string" name="Other IDs" value="None" />
    </att>
    <att name="Cluster Number" type="integer" value="2" />
    <att name="Cluster Sequence Count" type="integer" value="497" />
    <att name="node.fillColor" type="string" value="#0000FF" />
    <att name="Present in ENA Database?" type="string" value="true" />
    <att name="Genome Neighbors in ENA Database?" type="string" value="true" />
    <att name="ENA Database Genome ID" type="string" value="DS231703" />
    <att type="string" name="Organism" value="Fusarium oxysporum f. sp. lycopersici  (strain 4287 / CBS 123668 / FGSC9935 / NRRL 34936)" />
    <att type="string" name="Taxonomy ID" value="426428" />
    <att type="string" name="UniProt Annotation Status" value="TrEMBL" />
    <att type="list" name="Description">
      <att type="string" name="Description" value="Uncharacterized protein " />
    </att>
    <att type="string" name="Swissprot Description" value="NA" />
    <att type="integer" name="Sequence Length" value="404" />
    <att type="string" name="Gene Name" value="FOXG_07797" />
    <att type="list" name="NCBI IDs">
      <att type="string" name="NCBI IDs" value="GI:1070327598" />
      <att type="string" name="NCBI IDs" value="GI:902733982" />
      <att type="string" name="NCBI IDs" value="EMBL-CDS:KNB05551.1" />
      <att type="string" name="NCBI IDs" value="REFSEQ:XP_018243596.1" />
    </att>
    <att type="string" name="Superkingdom" value="Eukaryota" />
    <att type="string" name="Kingdom" value="Fungi" />
    <att type="string" name="Phylum" value="Ascomycota" />
    <att type="string" name="Class" value="Sordariomycetes" />
    <att type="string" name="Order" value="Hypocreales" />
    <att type="string" name="Family" value="Nectriaceae" />
    <att type="string" name="Genus" value="Fusarium" />
    <att type="string" name="Species" value="Fusarium oxysporum f. sp. lycopersici 4287" />
    <att type="string" name="EC" value="None" />
    <att type="list" name="PFAM">
      <att type="string" name="PFAM" value="PF03443" />
    </att>
    <att type="list" name="PDB">
      <att type="string" name="PDB" value="None" />
    </att>
    <att type="list" name="IPRO">
      <att type="string" name="IPRO" value="IPR005103" />
    </att>
    <att type="string" name="BRENDA ID" value="None" />
    <att type="list" name="CAZY Name">
      <att type="string" name="CAZY Name" value="None" />
    </att>
    <att type="list" name="GO Term">
      <att type="string" name="GO Term" value="None" />
    </att>
    <att type="string" name="KEGG ID" value="fox:FOXG_07797" />
    <att type="string" name="PATRIC ID" value="None" />
    <att type="string" name="STRING ID" value="None" />
    <att type="list" name="HMP Body Site">
      <att type="string" name="HMP Body Site" value="Not Specified" />
    </att>
    <att type="string" name="HMP Oxygen" value="Not Specified" />
    <att type="string" name="P01 gDNA" value="False" />
  </node>
  <node id="D4DA91" label="D4DA91">
    <att type="string" name="Sequence Source" value="USER" />
    <att type="list" name="Query IDs">
      <att type="string" name="Query IDs" value="D4DA91" />
    </att>
    <att type="list" name="Other IDs">
      <att type="string" name="Other IDs" value="None" />
    </att>
    <att name="Cluster Number" type="integer" value="1" />
    <att name="Cluster Sequence Count" type="integer" value="664" />
    <att name="node.fillColor" type="string" value="#FF0000" />
    <att name="Present in ENA Database?" type="string" value="true" />
    <att name="Genome Neighbors in ENA Database?" type="string" value="true" />
    <att name="ENA Database Genome ID" type="string" value="ACYE01000205" />
    <att type="string" name="Organism" value="Trichophyton verrucosum  (strain HKI 0517)" />
    <att type="string" name="Taxonomy ID" value="663202" />
    <att type="string" name="UniProt Annotation Status" value="TrEMBL" />
    <att type="list" name="Description">
      <att type="string" name="Description" value="Uncharacterized protein " />
    </att>
    <att type="string" name="Swissprot Description" value="NA" />
    <att type="integer" name="Sequence Length" value="218" />
    <att type="string" name="Gene Name" value="TRV_04037" />
    <att type="list" name="NCBI IDs">
      <att type="string" name="NCBI IDs" value="GI:302660360" />
      <att type="string" name="NCBI IDs" value="GI:291185778" />
      <att type="string" name="NCBI IDs" value="EMBL-CDS:EFE41242.1" />
      <att type="string" name="NCBI IDs" value="REFSEQ:XP_003021860.1" />
    </att>
    <att type="string" name="Superkingdom" value="Eukaryota" />
    <att type="string" name="Kingdom" value="Fungi" />
    <att type="string" name="Phylum" value="Ascomycota" />
    <att type="string" name="Class" value="Eurotiomycetes" />
    <att type="string" name="Order" value="Onygenales" />
    <att type="string" name="Family" value="Arthrodermataceae" />
    <att type="string" name="Genus" value="Trichophyton" />
    <att type="string" name="Species" value="Trichophyton verrucosum HKI 0517" />
    <att type="string" name="EC" value="None" />
    <att type="list" name="PFAM">
      <att type="string" name="PFAM" value="None" />
    </att>
    <att type="list" name="PDB">
      <att type="string" name="PDB" value="None" />
    </att>
    <att type="list" name="IPRO">
      <att type="string" name="IPRO" value="None" />
    </att>
    <att type="string" name="BRENDA ID" value="None" />
    <att type="list" name="CAZY Name">
      <att type="string" name="CAZY Name" value="None" />
    </att>
    <att type="list" name="GO Term">
      <att type="string" name="GO Term" value="None" />
    </att>
    <att type="string" name="KEGG ID" value="tve:TRV_04037" />
    <att type="string" name="PATRIC ID" value="None" />
    <att type="string" name="STRING ID" value="None" />
    <att type="list" name="HMP Body Site">
      <att type="string" name="HMP Body Site" value="Not Specified" />
    </att>
    <att type="string" name="HMP Oxygen" value="Not Specified" />
    <att type="string" name="P01 gDNA" value="False" />
  </node>
  <node id="E4USU7" label="E4USU7">
    <att type="string" name="Sequence Source" value="USER" />
    <att type="list" name="Query IDs">
      <att type="string" name="Query IDs" value="E4USU7" />
    </att>
    <att type="list" name="Other IDs">
      <att type="string" name="Other IDs" value="None" />
    </att>
    <att name="Cluster Number" type="integer" value="1" />
    <att name="Cluster Sequence Count" type="integer" value="664" />
    <att name="node.fillColor" type="string" value="#FF0000" />
    <att name="Present in ENA Database?" type="string" value="true" />
    <att name="Genome Neighbors in ENA Database?" type="string" value="true" />
    <att name="ENA Database Genome ID" type="string" value="DS989824" />
    <att type="string" name="Organism" value="Arthroderma gypseum  (strain ATCC MYA-4604 / CBS 118893)" />
    <att type="string" name="Taxonomy ID" value="535722" />
    <att type="string" name="UniProt Annotation Status" value="TrEMBL" />
    <att type="list" name="Description">
      <att type="string" name="Description" value="Uncharacterized protein " />
    </att>
    <att type="string" name="Swissprot Description" value="NA" />
    <att type="integer" name="Sequence Length" value="220" />
    <att type="string" name="Gene Name" value="MGYG_04403" />
    <att type="list" name="NCBI IDs">
      <att type="string" name="NCBI IDs" value="GI:311342193" />
      <att type="string" name="NCBI IDs" value="GI:315049703" />
      <att type="string" name="NCBI IDs" value="EMBL-CDS:EFR01396.1" />
      <att type="string" name="NCBI IDs" value="REFSEQ:XP_003174226.1" />
    </att>
    <att type="string" name="Superkingdom" value="Eukaryota" />
    <att type="string" name="Kingdom" value="Fungi" />
    <att type="string" name="Phylum" value="Ascomycota" />
    <att type="string" name="Class" value="Eurotiomycetes" />
    <att type="string" name="Order" value="Onygenales" />
    <att type="string" name="Family" value="Arthrodermataceae" />
    <att type="string" name="Genus" value="Nannizzia" />
    <att type="string" name="Species" value="Nannizzia gypsea CBS 118893" />
    <att type="string" name="EC" value="None" />
    <att type="list" name="PFAM">
      <att type="string" name="PFAM" value="None" />
    </att>
    <att type="list" name="PDB">
      <att type="string" name="PDB" value="None" />
    </att>
    <att type="list" name="IPRO">
      <att type="string" name="IPRO" value="None" />
    </att>
    <att type="string" name="BRENDA ID" value="None" />
    <att type="list" name="CAZY Name">
      <att type="string" name="CAZY Name" value="None" />
    </att>
    <att type="list" name="GO Term">
      <att type="string" name="GO Term" value="None" />
    </att>
    <att type="string" name="KEGG ID" value="None" />
    <att type="string" name="PATRIC ID" value="None" />
    <att type="string" name="STRING ID" value="None" />
    <att type="list" name="HMP Body Site">
      <att type="string" name="HMP Body Site" value="Not Specified" />
    </att>
    <att type="string" name="HMP Oxygen" value="Not Specified" />
    <att type="string" name="P01 gDNA" value="False" />
  </node>
  <node id="F2RPC2" label="F2RPC2">
    <att type="string" name="Sequence Source" value="USER" />
    <att type="list" name="Query IDs">
      <att type="string" name="Query IDs" value="F2RPC2" />
    </att>
    <att type="list" name="Other IDs">
      <att type="string" name="Other IDs" value="None" />
    </att>
    <att name="Cluster Number" type="integer" value="1" />
    <att name="Cluster Sequence Count" type="integer" value="664" />
    <att name="node.fillColor" type="string" value="#FF0000" />
    <att name="Present in ENA Database?" type="string" value="true" />
    <att name="Genome Neighbors in ENA Database?" type="string" value="true" />
    <att name="ENA Database Genome ID" type="string" value="GG698478" />
    <att type="string" name="Organism" value="Trichophyton tonsurans  (strain CBS 112818)" />
    <att type="string" name="Taxonomy ID" value="647933" />
    <att type="string" name="UniProt Annotation Status" value="TrEMBL" />
    <att type="list" name="Description">
      <att type="string" name="Description" value="Endoglucanase " />
    </att>
    <att type="string" name="Swissprot Description" value="NA" />
    <att type="integer" name="Sequence Length" value="218" />
    <att type="string" name="Gene Name" value="TESG_00731" />
    <att type="list" name="NCBI IDs">
      <att type="string" name="NCBI IDs" value="GI:326469169" />
      <att type="string" name="NCBI IDs" value="EMBL-CDS:EGD93178.1" />
    </att>
    <att type="string" name="Superkingdom" value="Eukaryota" />
    <att type="string" name="Kingdom" value="Fungi" />
    <att type="string" name="Phylum" value="Ascomycota" />
    <att type="string" name="Class" value="Eurotiomycetes" />
    <att type="string" name="Order" value="Onygenales" />
    <att type="string" name="Family" value="Arthrodermataceae" />
    <att type="string" name="Genus" value="Trichophyton" />
    <att type="string" name="Species" value="Trichophyton tonsurans CBS 112818" />
    <att type="string" name="EC" value="None" />
    <att type="list" name="PFAM">
      <att type="string" name="PFAM" value="None" />
    </att>
    <att type="list" name="PDB">
      <att type="string" name="PDB" value="None" />
    </att>
    <att type="list" name="IPRO">
      <att type="string" name="IPRO" value="None" />
    </att>
    <att type="string" name="BRENDA ID" value="None" />
    <att type="list" name="CAZY Name">
      <att type="string" name="CAZY Name" value="None" />
    </att>
    <att type="list" name="GO Term">
      <att type="string" name="GO Term" value="None" />
    </att>
    <att type="string" name="KEGG ID" value="None" />
    <att type="string" name="PATRIC ID" value="None" />
    <att type="string" name="STRING ID" value="None" />
    <att type="list" name="HMP Body Site">
      <att type="string" name="HMP Body Site" value="None" />
    </att>
    <att type="string" name="HMP Oxygen" value="None" />
    <att type="string" name="P01 gDNA" value="False" />
  </node>
  <node id="G9MW31" label="G9MW31">
    <att type="string" name="Sequence Source" value="USER" />
    <att type="list" name="Query IDs">
      <att type="string" name="Query IDs" value="G9MW31" />
    </att>
    <att type="list" name="Other IDs">
      <att type="string" name="Other IDs" value="None" />
    </att>
    <att name="Cluster Number" type="integer" value="1" />
    <att name="Cluster Sequence Count" type="integer" value="664" />
    <att name="node.fillColor" type="string" value="#FF0000" />
    <att name="Present in ENA Database?" type="string" value="true" />
    <att name="Genome Neighbors in ENA Database?" type="string" value="true" />
    <att name="ENA Database Genome ID" type="string" value="ABDF02000072" />
    <att type="string" name="Organism" value="Hypocrea virens  (strain Gv29-8 / FGSC 10586)" />
    <att type="string" name="Taxonomy ID" value="413071" />
    <att type="string" name="UniProt Annotation Status" value="TrEMBL" />
    <att type="list" name="Description">
      <att type="string" name="Description" value="Uncharacterized protein " />
    </att>
    <att type="string" name="Swissprot Description" value="NA" />
    <att type="integer" name="Sequence Length" value="235" />
    <att type="string" name="Gene Name" value="TRIVIDRAFT_216235" />
    <att type="list" name="NCBI IDs">
      <att type="string" name="NCBI IDs" value="GI:358383664" />
      <att type="string" name="NCBI IDs" value="GI:927419384" />
      <att type="string" name="NCBI IDs" value="EMBL-CDS:EHK21327.1" />
      <att type="string" name="NCBI IDs" value="REFSEQ:XP_013955523.1" />
    </att>
    <att type="string" name="Superkingdom" value="Eukaryota" />
    <att type="string" name="Kingdom" value="Fungi" />
    <att type="string" name="Phylum" value="Ascomycota" />
    <att type="string" name="Class" value="Sordariomycetes" />
    <att type="string" name="Order" value="Hypocreales" />
    <att type="string" name="Family" value="Hypocreaceae" />
    <att type="string" name="Genus" value="Trichoderma" />
    <att type="string" name="Species" value="Trichoderma virens Gv29-8" />
    <att type="string" name="EC" value="None" />
    <att type="list" name="PFAM">
      <att type="string" name="PFAM" value="None" />
    </att>
    <att type="list" name="PDB">
      <att type="string" name="PDB" value="None" />
    </att>
    <att type="list" name="IPRO">
      <att type="string" name="IPRO" value="None" />
    </att>
    <att type="string" name="BRENDA ID" value="None" />
    <att type="list" name="CAZY Name">
      <att type="string" name="CAZY Name" value="None" />
    </att>
    <att type="list" name="GO Term">
      <att type="string" name="GO Term" value="None" />
    </att>
    <att type="string" name="KEGG ID" value="None" />
    <att type="string" name="PATRIC ID" value="None" />
    <att type="string" name="STRING ID" value="None" />
    <att type="list" name="HMP Body Site">
      <att type="string" name="HMP Body Site" value="None" />
    </att>
    <att type="string" name="HMP Oxygen" value="None" />
    <att type="string" name="P01 gDNA" value="False" />
  </node>
  <node id="K2QS88" label="K2QS88">
    <att type="string" name="Sequence Source" value="USER" />
    <att type="list" name="Query IDs">
      <att type="string" name="Query IDs" value="K2QS88" />
    </att>
    <att type="list" name="Other IDs">
      <att type="string" name="Other IDs" value="None" />
    </att>
    <att name="Cluster Number" type="integer" value="24" />
    <att name="Cluster Sequence Count" type="integer" value="5" />
    <att name="node.fillColor" type="string" value="#FF4040" />
    <att name="Present in ENA Database?" type="string" value="true" />
    <att name="Genome Neighbors in ENA Database?" type="string" value="true" />
    <att name="ENA Database Genome ID" type="string" value="AHHD01000427" />
    <att type="string" name="Organism" value="Macrophomina phaseolina  (strain MS6)" />
    <att type="string" name="Taxonomy ID" value="1126212" />
    <att type="string" name="UniProt Annotation Status" value="TrEMBL" />
    <att type="list" name="Description">
      <att type="string" name="Description" value="Uncharacterized protein " />
    </att>
    <att type="string" name="Swissprot Description" value="NA" />
    <att type="integer" name="Sequence Length" value="424" />
    <att type="string" name="Gene Name" value="MPH_10105" />
    <att type="list" name="NCBI IDs">
      <att type="string" name="NCBI IDs" value="GI:407919530" />
      <att type="string" name="NCBI IDs" value="EMBL-CDS:EKG12761.1" />
    </att>
    <att type="string" name="Superkingdom" value="Eukaryota" />
    <att type="string" name="Kingdom" value="Fungi" />
    <att type="string" name="Phylum" value="Ascomycota" />
    <att type="string" name="Class" value="Dothideomycetes" />
    <att type="string" name="Order" value="Botryosphaeriales" />
    <att type="string" name="Family" value="Botryosphaeriaceae" />
    <att type="string" name="Genus" value="Macrophomina" />
    <att type="string" name="Species" value="Macrophomina phaseolina MS6" />
    <att type="string" name="EC" value="None" />
    <att type="list" name="PFAM">
      <att type="string" name="PFAM" value="None" />
    </att>
    <att type="list" name="PDB">
      <att type="string" name="PDB" value="None" />
    </att>
    <att type="list" name="IPRO">
      <att type="string" name="IPRO" value="None" />
    </att>
    <att type="string" name="BRENDA ID" value="None" />
    <att type="list" name="CAZY Name">
      <att type="string" name="CAZY Name" value="None" />
    </att>
    <att type="list" name="GO Term">
      <att type="string" name="GO Term" value="None" />
    </att>
    <att type="string" name="KEGG ID" value="None" />
    <att type="string" name="PATRIC ID" value="None" />
    <att type="string" name="STRING ID" value="None" />
    <att type="list" name="HMP Body Site">
      <att type="string" name="HMP Body Site" value="None" />
    </att>
    <att type="string" name="HMP Oxygen" value="None" />
    <att type="string" name="P01 gDNA" value="False" />
  </node>
  <node id="L2G2U8" label="L2G2U8">
    <att type="string" name="Sequence Source" value="USER" />
    <att type="list" name="Query IDs">
      <att type="string" name="Query IDs" value="L2G2U8" />
    </att>
    <att type="list" name="Other IDs">
      <att type="string" name="Other IDs" value="None" />
    </att>
    <att name="Cluster Number" type="integer" value="1" />
    <att name="Cluster Sequence Count" type="integer" value="664" />
    <att name="node.fillColor" type="string" value="#FF0000" />
    <att name="Present in ENA Database?" type="string" value="true" />
    <att name="Genome Neighbors in ENA Database?" type="string" value="true" />
    <att name="ENA Database Genome ID" type="string" value="KB020674" />
    <att type="string" name="Organism" value="Colletotrichum gloeosporioides  (strain Nara gc5)" />
    <att type="string" name="Taxonomy ID" value="1213859" />
    <att type="string" name="UniProt Annotation Status" value="TrEMBL" />
    <att type="list" name="Description">
      <att type="string" name="Description" value="C6 transcription factor " />
    </att>
    <att type="string" name="Swissprot Description" value="NA" />
    <att type="integer" name="Sequence Length" value="1008" />
    <att type="string" name="Gene Name" value="CGGC5_6990" />
    <att type="list" name="NCBI IDs">
      <att type="string" name="NCBI IDs" value="GI:596676138" />
      <att type="string" name="NCBI IDs" value="GI:429858154" />
      <att type="string" name="NCBI IDs" value="EMBL-CDS:ELA32984.1" />
      <att type="string" name="NCBI IDs" value="REFSEQ:XP_007277951.1" />
    </att>
    <att type="string" name="Superkingdom" value="Eukaryota" />
    <att type="string" name="Kingdom" value="Fungi" />
    <att type="string" name="Phylum" value="Ascomycota" />
    <att type="string" name="Class" value="Sordariomycetes" />
    <att type="string" name="Order" value="Glomerellales" />
    <att type="string" name="Family" value="Glomerellaceae" />
    <att type="string" name="Genus" value="Colletotrichum" />
    <att type="string" name="Species" value="Colletotrichum gloeosporioides Nara gc5" />
    <att type="string" name="EC" value="None" />
    <att type="list" name="PFAM">
      <att type="string" name="PFAM" value="PF00172" />
    </att>
    <att type="list" name="PDB">
      <att type="string" name="PDB" value="None" />
    </att>
    <att type="list" name="IPRO">
      <att type="string" name="IPRO" value="IPR036864" />
      <att type="string" name="IPRO" value="IPR001138" />
      <att type="string" name="IPRO" value="IPR001138" />
      <att type="string" name="IPRO" value="IPR001138" />
      <att type="string" name="IPRO" value="IPR001138" />
      <att type="string" name="IPRO" value="IPR036864" />
      <att type="string" name="IPRO" value="IPR001138" />
    </att>
    <att type="string" name="BRENDA ID" value="None" />
    <att type="list" name="CAZY Name">
      <att type="string" name="CAZY Name" value="None" />
    </att>
    <att type="list" name="GO Term">
      <att type="string" name="GO Term" value="0000981 RNA polymerase II transcription factor activity  sequence-specific DNA binding" />
      <att type="string" name="GO Term" value="0008270 zinc ion binding" />
    </att>
    <att type="string" name="KEGG ID" value="None" />
    <att type="string" name="PATRIC ID" value="None" />
    <att type="string" name="STRING ID" value="None" />
    <att type="list" name="HMP Body Site">
      <att type="string" name="HMP Body Site" value="None" />
    </att>
    <att type="string" name="HMP Oxygen" value="None" />
    <att type="string" name="P01 gDNA" value="False" />
  </node>
  <node id="L7I9G9" label="L7I9G9">
    <att type="string" name="Sequence Source" value="USER" />
    <att type="list" name="Query IDs">
      <att type="string" name="Query IDs" value="L7I9G9" />
    </att>
    <att type="list" name="Other IDs">
      <att type="string" name="Other IDs" value="None" />
    </att>
    <att name="Cluster Number" type="integer" value="36" />
    <att name="Cluster Sequence Count" type="integer" value="3" />
    <att name="node.fillColor" type="string" value="#40FF00" />
    <att name="Present in ENA Database?" type="string" value="true" />
    <att name="Genome Neighbors in ENA Database?" type="string" value="false" />
    <att name="ENA Database Genome ID" type="string" value="JH792995" />
    <att type="string" name="Organism" value="Magnaporthe oryzae  (strain Y34)" />
    <att type="string" name="Taxonomy ID" value="1143189" />
    <att type="string" name="UniProt Annotation Status" value="TrEMBL" />
    <att type="list" name="Description">
      <att type="string" name="Description" value="Uncharacterized protein " />
    </att>
    <att type="string" name="Swissprot Description" value="NA" />
    <att type="integer" name="Sequence Length" value="194" />
    <att type="string" name="Gene Name" value="OOU_Y34scaffold00468g1" />
    <att type="list" name="NCBI IDs">
      <att type="string" name="NCBI IDs" value="GI:440470855" />
      <att type="string" name="NCBI IDs" value="EMBL-CDS:ELQ39898.1" />
    </att>
    <att type="string" name="Superkingdom" value="Eukaryota" />
    <att type="string" name="Kingdom" value="Fungi" />
    <att type="string" name="Phylum" value="Ascomycota" />
    <att type="string" name="Class" value="Sordariomycetes" />
    <att type="string" name="Order" value="Magnaporthales" />
    <att type="string" name="Family" value="Magnaporthaceae" />
    <att type="string" name="Genus" value="Magnaporthe" />
    <att type="string" name="Species" value="Magnaporthe oryzae Y34" />
    <att type="string" name="EC" value="None" />
    <att type="list" name="PFAM">
      <att type="string" name="PFAM" value="None" />
    </att>
    <att type="list" name="PDB">
      <att type="string" name="PDB" value="None" />
    </att>
    <att type="list" name="IPRO">
      <att type="string" name="IPRO" value="None" />
    </att>
    <att type="string" name="BRENDA ID" value="None" />
    <att type="list" name="CAZY Name">
      <att type="string" name="CAZY Name" value="None" />
    </att>
    <att type="list" name="GO Term">
      <att type="string" name="GO Term" value="None" />
    </att>
    <att type="string" name="KEGG ID" value="None" />
    <att type="string" name="PATRIC ID" value="None" />
    <att type="string" name="STRING ID" value="None" />
    <att type="list" name="HMP Body Site">
      <att type="string" name="HMP Body Site" value="None" />
    </att>
    <att type="string" name="HMP Oxygen" value="None" />
    <att type="string" name="P01 gDNA" value="False" />
  </node>
  <node id="T0KTG8" label="T0KTG8">
    <att type="string" name="Sequence Source" value="USER" />
    <att type="list" name="Query IDs">
      <att type="string" name="Query IDs" value="T0KTG8" />
    </att>
    <att type="list" name="Other IDs">
      <att type="string" name="Other IDs" value="None" />
    </att>
    <att name="Cluster Number" type="integer" value="1" />
    <att name="Cluster Sequence Count" type="integer" value="664" />
    <att name="node.fillColor" type="string" value="#FF0000" />
    <att name="Present in ENA Database?" type="string" value="true" />
    <att name="Genome Neighbors in ENA Database?" type="string" value="true" />
    <att name="ENA Database Genome ID" type="string" value="AMYD01000192" />
    <att type="string" name="Organism" value="Colletotrichum gloeosporioides  (strain Cg-14)" />
    <att type="string" name="Taxonomy ID" value="1237896" />
    <att type="string" name="UniProt Annotation Status" value="TrEMBL" />
    <att type="list" name="Description">
      <att type="string" name="Description" value="Uncharacterized protein " />
    </att>
    <att type="string" name="Swissprot Description" value="NA" />
    <att type="integer" name="Sequence Length" value="1017" />
    <att type="string" name="Gene Name" value="CGLO_00836" />
    <att type="list" name="NCBI IDs">
      <att type="string" name="NCBI IDs" value="GI:530479725" />
      <att type="string" name="NCBI IDs" value="EMBL-CDS:EQB58862.1" />
    </att>
    <att type="string" name="Superkingdom" value="Eukaryota" />
    <att type="string" name="Kingdom" value="Fungi" />
    <att type="string" name="Phylum" value="Ascomycota" />
    <att type="string" name="Class" value="Sordariomycetes" />
    <att type="string" name="Order" value="Glomerellales" />
    <att type="string" name="Family" value="Glomerellaceae" />
    <att type="string" name="Genus" value="Colletotrichum" />
    <att type="string" name="Species" value="Colletotrichum gloeosporioides Cg-14" />
    <att type="string" name="EC" value="None" />
    <att type="list" name="PFAM">
      <att type="string" name="PFAM" value="PF00172" />
    </att>
    <att type="list" name="PDB">
      <att type="string" name="PDB" value="None" />
    </att>
    <att type="list" name="IPRO">
      <att type="string" name="IPRO" value="IPR036864" />
      <att type="string" name="IPRO" value="IPR001138" />
      <att type="string" name="IPRO" value="IPR001138" />
      <att type="string" name="IPRO" value="IPR001138" />
      <att type="string" name="IPRO" value="IPR001138" />
      <att type="string" name="IPRO" value="IPR036864" />
      <att type="string" name="IPRO" value="IPR001138" />
    </att>
    <att type="string" name="BRENDA ID" value="None" />
    <att type="list" name="CAZY Name">
      <att type="string" name="CAZY Name" value="None" />
    </att>
    <att type="list" name="GO Term">
      <att type="string" name="GO Term" value="0000981 RNA polymerase II transcription factor activity  sequence-specific DNA binding" />
      <att type="string" name="GO Term" value="0008270 zinc ion binding" />
    </att>
    <att type="string" name="KEGG ID" value="None" />
    <att type="string" name="PATRIC ID" value="None" />
    <att type="string" name="STRING ID" value="None" />
    <att type="list" name="HMP Body Site">
      <att type="string" name="HMP Body Site" value="None" />
    </att>
    <att type="string" name="HMP Oxygen" value="None" />
    <att type="string" name="P01 gDNA" value="False" />
  </node>
  <node id="W3WSL8" label="W3WSL8">
    <att type="string" name="Sequence Source" value="USER" />
    <att type="list" name="Query IDs">
      <att type="string" name="Query IDs" value="W3WSL8" />
    </att>
    <att type="list" name="Other IDs">
      <att type="string" name="Other IDs" value="None" />
    </att>
    <att name="Singleton Number" type="integer" value="2" />
    <att name="Cluster Sequence Count" type="integer" value="1" />
    <att name="node.fillColor" type="string" value="" />
    <att name="Present in ENA Database?" type="string" value="true" />
    <att name="Genome Neighbors in ENA Database?" type="string" value="true" />
    <att name="ENA Database Genome ID" type="string" value="KI912116" />
    <att type="string" name="Organism" value="Pestalotiopsis fici  (strain W106-1 / CGMCC3.15140)" />
    <att type="string" name="Taxonomy ID" value="1229662" />
    <att type="string" name="UniProt Annotation Status" value="TrEMBL" />
    <att type="list" name="Description">
      <att type="string" name="Description" value="Uncharacterized protein " />
    </att>
    <att type="string" name="Swissprot Description" value="NA" />
    <att type="integer" name="Sequence Length" value="409" />
    <att type="string" name="Gene Name" value="PFICI_10729" />
    <att type="list" name="NCBI IDs">
      <att type="string" name="NCBI IDs" value="GI:630031337" />
      <att type="string" name="NCBI IDs" value="GI:573056980" />
      <att type="string" name="NCBI IDs" value="EMBL-CDS:ETS76855.1" />
      <att type="string" name="NCBI IDs" value="REFSEQ:XP_007837501.1" />
    </att>
    <att type="string" name="Superkingdom" value="Eukaryota" />
    <att type="string" name="Kingdom" value="Fungi" />
    <att type="string" name="Phylum" value="Ascomycota" />
    <att type="string" name="Class" value="Sordariomycetes" />
    <att type="string" name="Order" value="Xylariales" />
    <att type="string" name="Family" value="Sporocadaceae" />
    <att type="string" name="Genus" value="Pestalotiopsis" />
    <att type="string" name="Species" value="Pestalotiopsis fici W106-1" />
    <att type="string" name="EC" value="None" />
    <att type="list" name="PFAM">
      <att type="string" name="PFAM" value="None" />
    </att>
    <att type="list" name="PDB">
      <att type="string" name="PDB" value="None" />
    </att>
    <att type="list" name="IPRO">
      <att type="string" name="IPRO" value="None" />
    </att>
    <att type="string" name="BRENDA ID" value="None" />
    <att type="list" name="CAZY Name">
      <att type="string" name="CAZY Name" value="None" />
    </att>
    <att type="list" name="GO Term">
      <att type="string" name="GO Term" value="None" />
    </att>
    <att type="string" name="KEGG ID" value="pfy:PFICI_10729" />
    <att type="string" name="PATRIC ID" value="None" />
    <att type="string" name="STRING ID" value="None" />
    <att type="list" name="HMP Body Site">
      <att type="string" name="HMP Body Site" value="None" />
    </att>
    <att type="string" name="HMP Oxygen" value="None" />
    <att type="string" name="P01 gDNA" value="False" />
  </node>
  <node id="A0A093XXH7" label="A0A093XXH7">
    <att type="string" name="Sequence Source" value="USER" />
    <att type="list" name="Query IDs">
      <att type="string" name="Query IDs" value="A0A093XXH7" />
    </att>
    <att type="list" name="Other IDs">
      <att type="string" name="Other IDs" value="None" />
    </att>
    <att name="Cluster Number" type="integer" value="1" />
    <att name="Cluster Sequence Count" type="integer" value="664" />
    <att name="node.fillColor" type="string" value="#FF0000" />
    <att name="Present in ENA Database?" type="string" value="true" />
    <att name="Genome Neighbors in ENA Database?" type="string" value="true" />
    <att name="ENA Database Genome ID" type="string" value="JPJR01001868" />
    <att type="string" name="Organism" value="Pseudogymnoascus sp. VKM F-3808." />
    <att type="string" name="Taxonomy ID" value="1391699" />
    <att type="string" name="UniProt Annotation Status" value="TrEMBL" />
    <att type="list" name="Description">
      <att type="string" name="Description" value="Uncharacterized protein " />
    </att>
    <att type="string" name="Swissprot Description" value="NA" />
    <att type="integer" name="Sequence Length" value="392" />
    <att type="string" name="Gene Name" value="O988_07757" />
    <att type="list" name="NCBI IDs">
      <att type="string" name="NCBI IDs" value="GI:682265570" />
      <att type="string" name="NCBI IDs" value="EMBL-CDS:KFX91439.1" />
    </att>
    <att type="string" name="Superkingdom" value="Eukaryota" />
    <att type="string" name="Kingdom" value="Fungi" />
    <att type="string" name="Phylum" value="Ascomycota" />
    <att type="string" name="Class" value="Leotiomycetes" />
    <att type="string" name="Order" value="NA" />
    <att type="string" name="Family" value="Pseudeurotiaceae" />
    <att type="string" name="Genus" value="Pseudogymnoascus" />
    <att type="string" name="Species" value="Pseudogymnoascus sp. VKM F-3808" />
    <att type="string" name="EC" value="None" />
    <att type="list" name="PFAM">
      <att type="string" name="PFAM" value="None" />
    </att>
    <att type="list" name="PDB">
      <att type="string" name="PDB" value="None" />
    </att>
    <att type="list" name="IPRO">
      <att type="string" name="IPRO" value="IPR036861" />
      <att type="string" name="IPRO" value="IPR001002" />
      <att type="string" name="IPRO" value="IPR001002" />
      <att type="string" name="IPRO" value="IPR001002" />
      <att type="string" name="IPRO" value="IPR036861" />
    </att>
    <att type="string" name="BRENDA ID" value="None" />
    <att type="list" name="CAZY Name">
      <att type="string" name="CAZY Name" value="None" />
    </att>
    <att type="list" name="GO Term">
      <att type="string" name="GO Term" value="0008061 chitin binding" />
    </att>
    <att type="string" name="KEGG ID" value="None" />
    <att type="string" name="PATRIC ID" value="None" />
    <att type="string" name="STRING ID" value="None" />
    <att type="list" name="HMP Body Site">
      <att type="string" name="HMP Body Site" value="None" />
    </att>
    <att type="string" name="HMP Oxygen" value="None" />
    <att type="string" name="P01 gDNA" value="False" />
  </node>
  <node id="W9J4P3" label="W9J4P3">
    <att type="string" name="Sequence Source" value="USER" />
    <att type="list" name="Query IDs">
      <att type="string" name="Query IDs" value="W9J4P3" />
    </att>
    <att type="list" name="Other IDs">
      <att type="string" name="Other IDs" value="None" />
    </att>
    <att name="Cluster Number" type="integer" value="2" />
    <att name="Cluster Sequence Count" type="integer" value="497" />
    <att name="node.fillColor" type="string" value="#0000FF" />
    <att name="Present in ENA Database?" type="string" value="true" />
    <att name="Genome Neighbors in ENA Database?" type="string" value="true" />
    <att name="ENA Database Genome ID" type="string" value="JH717839" />
    <att type="string" name="Organism" value="Fusarium oxysporum FOSC 3-a." />
    <att type="string" name="Taxonomy ID" value="909455" />
    <att type="string" name="UniProt Annotation Status" value="TrEMBL" />
    <att type="list" name="Description">
      <att type="string" name="Description" value="Uncharacterized protein " />
    </att>
    <att type="string" name="Swissprot Description" value="NA" />
    <att type="integer" name="Sequence Length" value="404" />
    <att type="string" name="Gene Name" value="FOYG_01595" />
    <att type="list" name="NCBI IDs">
      <att type="string" name="NCBI IDs" value="GI:587679931" />
      <att type="string" name="NCBI IDs" value="EMBL-CDS:EWZ02249.1" />
    </att>
    <att type="string" name="Superkingdom" value="Eukaryota" />
    <att type="string" name="Kingdom" value="Fungi" />
    <att type="string" name="Phylum" value="Ascomycota" />
    <att type="string" name="Class" value="Sordariomycetes" />
    <att type="string" name="Order" value="Hypocreales" />
    <att type="string" name="Family" value="Nectriaceae" />
    <att type="string" name="Genus" value="Fusarium" />
    <att type="string" name="Species" value="Fusarium oxysporum FOSC 3-a" />
    <att type="string" name="EC" value="None" />
    <att type="list" name="PFAM">
      <att type="string" name="PFAM" value="PF03443" />
    </att>
    <att type="list" name="PDB">
      <att type="string" name="PDB" value="None" />
    </att>
    <att type="list" name="IPRO">
      <att type="string" name="IPRO" value="IPR005103" />
    </att>
    <att type="string" name="BRENDA ID" value="None" />
    <att type="list" name="CAZY Name">
      <att type="string" name="CAZY Name" value="None" />
    </att>
    <att type="list" name="GO Term">
      <att type="string" name="GO Term" value="None" />
    </att>
    <att type="string" name="KEGG ID" value="None" />
    <att type="string" name="PATRIC ID" value="None" />
    <att type="string" name="STRING ID" value="None" />
    <att type="list" name="HMP Body Site">
      <att type="string" name="HMP Body Site" value="None" />
    </att>
    <att type="string" name="HMP Oxygen" value="None" />
    <att type="string" name="P01 gDNA" value="False" />
  </node>
  <node id="A0A094HUW8" label="A0A094HUW8">
    <att type="string" name="Sequence Source" value="USER" />
    <att type="list" name="Query IDs">
      <att type="string" name="Query IDs" value="A0A094HUW8" />
    </att>
    <att type="list" name="Other IDs">
      <att type="string" name="Other IDs" value="None" />
    </att>
    <att name="Cluster Number" type="integer" value="1" />
    <att name="Cluster Sequence Count" type="integer" value="664" />
    <att name="node.fillColor" type="string" value="#FF0000" />
    <att name="Present in ENA Database?" type="string" value="true" />
    <att name="Genome Neighbors in ENA Database?" type="string" value="true" />
    <att name="ENA Database Genome ID" type="string" value="JPKD01000356" />
    <att type="string" name="Organism" value="Pseudogymnoascus sp. VKM F-4519 " />
    <att type="string" name="Taxonomy ID" value="1420914" />
    <att type="string" name="UniProt Annotation Status" value="TrEMBL" />
    <att type="list" name="Description">
      <att type="string" name="Description" value="Uncharacterized protein " />
    </att>
    <att type="string" name="Swissprot Description" value="NA" />
    <att type="integer" name="Sequence Length" value="498" />
    <att type="string" name="Gene Name" value="V501_01095" />
    <att type="list" name="NCBI IDs">
      <att type="string" name="NCBI IDs" value="GI:682463180" />
      <att type="string" name="NCBI IDs" value="EMBL-CDS:KFZ18657.1" />
    </att>
    <att type="string" name="Superkingdom" value="Eukaryota" />
    <att type="string" name="Kingdom" value="Fungi" />
    <att type="string" name="Phylum" value="Ascomycota" />
    <att type="string" name="Class" value="Leotiomycetes" />
    <att type="string" name="Order" value="NA" />
    <att type="string" name="Family" value="Pseudeurotiaceae" />
    <att type="string" name="Genus" value="Pseudogymnoascus" />
    <att type="string" name="Species" value="Pseudogymnoascus sp. VKM F-4519 (FW-2642)" />
    <att type="string" name="EC" value="None" />
    <att type="list" name="PFAM">
      <att type="string" name="PFAM" value="None" />
    </att>
    <att type="list" name="PDB">
      <att type="string" name="PDB" value="None" />
    </att>
    <att type="list" name="IPRO">
      <att type="string" name="IPRO" value="IPR036861" />
      <att type="string" name="IPRO" value="IPR001002" />
      <att type="string" name="IPRO" value="IPR001002" />
      <att type="string" name="IPRO" value="IPR003609" />
      <att type="string" name="IPRO" value="IPR001002" />
      <att type="string" name="IPRO" value="IPR036861" />
    </att>
    <att type="string" name="BRENDA ID" value="None" />
    <att type="list" name="CAZY Name">
      <att type="string" name="CAZY Name" value="None" />
    </att>
    <att type="list" name="GO Term">
      <att type="string" name="GO Term" value="0008061 chitin binding" />
    </att>
    <att type="string" name="KEGG ID" value="None" />
    <att type="string" name="PATRIC ID" value="None" />
    <att type="string" name="STRING ID" value="None" />
    <att type="list" name="HMP Body Site">
      <att type="string" name="HMP Body Site" value="None" />
    </att>
    <att type="string" name="HMP Oxygen" value="None" />
    <att type="string" name="P01 gDNA" value="False" />
  </node>
  <node id="A0A0A1SVH8" label="A0A0A1SVH8">
    <att type="string" name="Sequence Source" value="USER" />
    <att type="list" name="Query IDs">
      <att type="string" name="Query IDs" value="A0A0A1SVH8" />
    </att>
    <att type="list" name="Other IDs">
      <att type="string" name="Other IDs" value="None" />
    </att>
    <att name="Cluster Number" type="integer" value="1" />
    <att name="Cluster Sequence Count" type="integer" value="664" />
    <att name="node.fillColor" type="string" value="#FF0000" />
    <att name="Present in ENA Database?" type="string" value="true" />
    <att name="Genome Neighbors in ENA Database?" type="string" value="true" />
    <att name="ENA Database Genome ID" type="string" value="CDHN01000001" />
    <att type="string" name="Organism" value="Torrubiella hemipterigena." />
    <att type="string" name="Taxonomy ID" value="1531966" />
    <att type="string" name="UniProt Annotation Status" value="TrEMBL" />
    <att type="list" name="Description">
      <att type="string" name="Description" value="Uncharacterized protein " />
    </att>
    <att type="string" name="Swissprot Description" value="NA" />
    <att type="integer" name="Sequence Length" value="371" />
    <att type="string" name="Gene Name" value="VHEMI02327" />
    <att type="list" name="NCBI IDs">
      <att type="string" name="NCBI IDs" value="EMBL-CDS:CEJ82251.1" />
    </att>
    <att type="string" name="Superkingdom" value="Eukaryota" />
    <att type="string" name="Kingdom" value="Fungi" />
    <att type="string" name="Phylum" value="Ascomycota" />
    <att type="string" name="Class" value="Sordariomycetes" />
    <att type="string" name="Order" value="Hypocreales" />
    <att type="string" name="Family" value="Clavicipitaceae" />
    <att type="string" name="Genus" value="Torrubiella" />
    <att type="string" name="Species" value="Torrubiella hemipterigena" />
    <att type="string" name="EC" value="None" />
    <att type="list" name="PFAM">
      <att type="string" name="PFAM" value="None" />
    </att>
    <att type="list" name="PDB">
      <att type="string" name="PDB" value="None" />
    </att>
    <att type="list" name="IPRO">
      <att type="string" name="IPRO" value="None" />
    </att>
    <att type="string" name="BRENDA ID" value="None" />
    <att type="list" name="CAZY Name">
      <att type="string" name="CAZY Name" value="None" />
    </att>
    <att type="list" name="GO Term">
      <att type="string" name="GO Term" value="None" />
    </att>
    <att type="string" name="KEGG ID" value="None" />
    <att type="string" name="PATRIC ID" value="None" />
    <att type="string" name="STRING ID" value="None" />
    <att type="list" name="HMP Body Site">
      <att type="string" name="HMP Body Site" value="None" />
    </att>
    <att type="string" name="HMP Oxygen" value="None" />
    <att type="string" name="P01 gDNA" value="False" />
  </node>
  <node id="A0A0B2WRH2" label="A0A0B2WRH2">
    <att type="string" name="Sequence Source" value="USER" />
    <att type="list" name="Query IDs">
      <att type="string" name="Query IDs" value="A0A0B2WRH2" />
    </att>
    <att type="list" name="Other IDs">
      <att type="string" name="Other IDs" value="None" />
    </att>
    <att name="Cluster Number" type="integer" value="1" />
    <att name="Cluster Sequence Count" type="integer" value="664" />
    <att name="node.fillColor" type="string" value="#FF0000" />
    <att name="Present in ENA Database?" type="string" value="true" />
    <att name="Genome Neighbors in ENA Database?" type="string" value="true" />
    <att name="ENA Database Genome ID" type="string" value="AZHE01000022" />
    <att type="string" name="Organism" value="Metarhizium album ARSEF 1941." />
    <att type="string" name="Taxonomy ID" value="1081103" />
    <att type="string" name="UniProt Annotation Status" value="TrEMBL" />
    <att type="list" name="Description">
      <att type="string" name="Description" value="Endoglucanase " />
    </att>
    <att type="string" name="Swissprot Description" value="NA" />
    <att type="integer" name="Sequence Length" value="234" />
    <att type="string" name="Gene Name" value="MAM_06637" />
    <att type="list" name="NCBI IDs">
      <att type="string" name="NCBI IDs" value="GI:734658514" />
      <att type="string" name="NCBI IDs" value="EMBL-CDS:KHN95580.1" />
    </att>
    <att type="string" name="Superkingdom" value="Eukaryota" />
    <att type="string" name="Kingdom" value="Fungi" />
    <att type="string" name="Phylum" value="Ascomycota" />
    <att type="string" name="Class" value="Sordariomycetes" />
    <att type="string" name="Order" value="Hypocreales" />
    <att type="string" name="Family" value="Clavicipitaceae" />
    <att type="string" name="Genus" value="Metarhizium" />
    <att type="string" name="Species" value="Metarhizium album ARSEF 1941" />
    <att type="string" name="EC" value="None" />
    <att type="list" name="PFAM">
      <att type="string" name="PFAM" value="None" />
    </att>
    <att type="list" name="PDB">
      <att type="string" name="PDB" value="None" />
    </att>
    <att type="list" name="IPRO">
      <att type="string" name="IPRO" value="None" />
    </att>
    <att type="string" name="BRENDA ID" value="None" />
    <att type="list" name="CAZY Name">
      <att type="string" name="CAZY Name" value="None" />
    </att>
    <att type="list" name="GO Term">
      <att type="string" name="GO Term" value="None" />
    </att>
    <att type="string" name="KEGG ID" value="None" />
    <att type="string" name="PATRIC ID" value="None" />
    <att type="string" name="STRING ID" value="None" />
    <att type="list" name="HMP Body Site">
      <att type="string" name="HMP Body Site" value="None" />
    </att>
    <att type="string" name="HMP Oxygen" value="None" />
    <att type="string" name="P01 gDNA" value="False" />
  </node>
  <node id="A0A0F4YL78" label="A0A0F4YL78">
    <att type="string" name="Sequence Source" value="USER" />
    <att type="list" name="Query IDs">
      <att type="string" name="Query IDs" value="A0A0F4YL78" />
    </att>
    <att type="list" name="Other IDs">
      <att type="string" name="Other IDs" value="None" />
    </att>
    <att name="Cluster Number" type="integer" value="1" />
    <att name="Cluster Sequence Count" type="integer" value="664" />
    <att name="node.fillColor" type="string" value="#FF0000" />
    <att name="Present in ENA Database?" type="string" value="true" />
    <att name="Genome Neighbors in ENA Database?" type="string" value="true" />
    <att name="ENA Database Genome ID" type="string" value="LASV01000410" />
    <att type="string" name="Organism" value="Rasamsonia emersonii CBS 393.64." />
    <att type="string" name="Taxonomy ID" value="1408163" />
    <att type="string" name="UniProt Annotation Status" value="TrEMBL" />
    <att type="list" name="Description">
      <att type="string" name="Description" value="Copper-dependent polysaccharide monooxygenase " />
    </att>
    <att type="string" name="Swissprot Description" value="NA" />
    <att type="integer" name="Sequence Length" value="223" />
    <att type="string" name="Gene Name" value="T310_7189" />
    <att type="list" name="NCBI IDs">
      <att type="string" name="NCBI IDs" value="GI:915138422" />
      <att type="string" name="NCBI IDs" value="GI:802088912" />
      <att type="string" name="NCBI IDs" value="EMBL-CDS:KKA18860.1" />
      <att type="string" name="NCBI IDs" value="REFSEQ:XP_013325472.1" />
    </att>
    <att type="string" name="Superkingdom" value="Eukaryota" />
    <att type="string" name="Kingdom" value="Fungi" />
    <att type="string" name="Phylum" value="Ascomycota" />
    <att type="string" name="Class" value="Eurotiomycetes" />
    <att type="string" name="Order" value="Eurotiales" />
    <att type="string" name="Family" value="Trichocomaceae" />
    <att type="string" name="Genus" value="Rasamsonia" />
    <att type="string" name="Species" value="Rasamsonia emersonii CBS 393.64" />
    <att type="string" name="EC" value="None" />
    <att type="list" name="PFAM">
      <att type="string" name="PFAM" value="PF03067" />
    </att>
    <att type="list" name="PDB">
      <att type="string" name="PDB" value="None" />
    </att>
    <att type="list" name="IPRO">
      <att type="string" name="IPRO" value="IPR004302" />
    </att>
    <att type="string" name="BRENDA ID" value="None" />
    <att type="list" name="CAZY Name">
      <att type="string" name="CAZY Name" value="None" />
    </att>
    <att type="list" name="GO Term">
      <att type="string" name="GO Term" value="0004497 monooxygenase activity" />
    </att>
    <att type="string" name="KEGG ID" value="None" />
    <att type="string" name="PATRIC ID" value="None" />
    <att type="string" name="STRING ID" value="None" />
    <att type="list" name="HMP Body Site">
      <att type="string" name="HMP Body Site" value="None" />
    </att>
    <att type="string" name="HMP Oxygen" value="None" />
    <att type="string" name="P01 gDNA" value="False" />
  </node>
  <node id="A0A0F4ZB03" label="A0A0F4ZB03">
    <att type="string" name="Sequence Source" value="USER" />
    <att type="list" name="Query IDs">
      <att type="string" name="Query IDs" value="A0A0F4ZB03" />
    </att>
    <att type="list" name="Other IDs">
      <att type="string" name="Other IDs" value="None" />
    </att>
    <att name="Cluster Number" type="integer" value="1" />
    <att name="Cluster Sequence Count" type="integer" value="664" />
    <att name="node.fillColor" type="string" value="#FF0000" />
    <att name="Present in ENA Database?" type="string" value="true" />
    <att name="Genome Neighbors in ENA Database?" type="string" value="true" />
    <att name="ENA Database Genome ID" type="string" value="LAEV01001665" />
    <att type="string" name="Organism" value="Thielaviopsis punctulata." />
    <att type="string" name="Taxonomy ID" value="72032" />
    <att type="string" name="UniProt Annotation Status" value="TrEMBL" />
    <att type="list" name="Description">
      <att type="string" name="Description" value="Uncharacterized protein " />
    </att>
    <att type="string" name="Swissprot Description" value="NA" />
    <att type="integer" name="Sequence Length" value="420" />
    <att type="string" name="Gene Name" value="TD95_001983" />
    <att type="list" name="NCBI IDs">
      <att type="string" name="NCBI IDs" value="GI:802100435" />
      <att type="string" name="NCBI IDs" value="EMBL-CDS:KKA27470.1" />
    </att>
    <att type="string" name="Superkingdom" value="Eukaryota" />
    <att type="string" name="Kingdom" value="Fungi" />
    <att type="string" name="Phylum" value="Ascomycota" />
    <att type="string" name="Class" value="Sordariomycetes" />
    <att type="string" name="Order" value="Microascales" />
    <att type="string" name="Family" value="Ceratocystidaceae" />
    <att type="string" name="Genus" value="Thielaviopsis" />
    <att type="string" name="Species" value="Thielaviopsis punctulata" />
    <att type="string" name="EC" value="None" />
    <att type="list" name="PFAM">
      <att type="string" name="PFAM" value="None" />
    </att>
    <att type="list" name="PDB">
      <att type="string" name="PDB" value="None" />
    </att>
    <att type="list" name="IPRO">
      <att type="string" name="IPRO" value="None" />
    </att>
    <att type="string" name="BRENDA ID" value="None" />
    <att type="list" name="CAZY Name">
      <att type="string" name="CAZY Name" value="None" />
    </att>
    <att type="list" name="GO Term">
      <att type="string" name="GO Term" value="None" />
    </att>
    <att type="string" name="KEGG ID" value="None" />
    <att type="string" name="PATRIC ID" value="None" />
    <att type="string" name="STRING ID" value="None" />
    <att type="list" name="HMP Body Site">
      <att type="string" name="HMP Body Site" value="None" />
    </att>
    <att type="string" name="HMP Oxygen" value="None" />
    <att type="string" name="P01 gDNA" value="False" />
  </node>
  <node id="A0A0G0A4V8" label="A0A0G0A4V8">
    <att type="string" name="Sequence Source" value="USER" />
    <att type="list" name="Query IDs">
      <att type="string" name="Query IDs" value="A0A0G0A4V8" />
    </att>
    <att type="list" name="Other IDs">
      <att type="string" name="Other IDs" value="None" />
    </att>
    <att name="Cluster Number" type="integer" value="1" />
    <att name="Cluster Sequence Count" type="integer" value="664" />
    <att name="node.fillColor" type="string" value="#FF0000" />
    <att name="Present in ENA Database?" type="string" value="true" />
    <att name="Genome Neighbors in ENA Database?" type="string" value="true" />
    <att name="ENA Database Genome ID" type="string" value="JOKZ01000009" />
    <att type="string" name="Organism" value="Trichoderma harzianum " />
    <att type="string" name="Taxonomy ID" value="5544" />
    <att type="string" name="UniProt Annotation Status" value="TrEMBL" />
    <att type="list" name="Description">
      <att type="string" name="Description" value="Uncharacterized protein " />
    </att>
    <att type="string" name="Swissprot Description" value="NA" />
    <att type="integer" name="Sequence Length" value="234" />
    <att type="string" name="Gene Name" value="THAR02_00586" />
    <att type="list" name="NCBI IDs">
      <att type="string" name="NCBI IDs" value="GI:818167952" />
      <att type="string" name="NCBI IDs" value="EMBL-CDS:KKP07262.1" />
    </att>
    <att type="string" name="Superkingdom" value="Eukaryota" />
    <att type="string" name="Kingdom" value="Fungi" />
    <att type="string" name="Phylum" value="Ascomycota" />
    <att type="string" name="Class" value="Sordariomycetes" />
    <att type="string" name="Order" value="Hypocreales" />
    <att type="string" name="Family" value="Hypocreaceae" />
    <att type="string" name="Genus" value="Trichoderma" />
    <att type="string" name="Species" value="Trichoderma harzianum" />
    <att type="string" name="EC" value="None" />
    <att type="list" name="PFAM">
      <att type="string" name="PFAM" value="None" />
    </att>
    <att type="list" name="PDB">
      <att type="string" name="PDB" value="None" />
    </att>
    <att type="list" name="IPRO">
      <att type="string" name="IPRO" value="None" />
    </att>
    <att type="string" name="BRENDA ID" value="None" />
    <att type="list" name="CAZY Name">
      <att type="string" name="CAZY Name" value="None" />
    </att>
    <att type="list" name="GO Term">
      <att type="string" name="GO Term" value="None" />
    </att>
    <att type="string" name="KEGG ID" value="None" />
    <att type="string" name="PATRIC ID" value="None" />
    <att type="string" name="STRING ID" value="None" />
    <att type="list" name="HMP Body Site">
      <att type="string" name="HMP Body Site" value="None" />
    </att>
    <att type="string" name="HMP Oxygen" value="None" />
    <att type="string" name="P01 gDNA" value="False" />
  </node>
  <node id="A0A0L0NJ23" label="A0A0L0NJ23">
    <att type="string" name="Sequence Source" value="USER" />
    <att type="list" name="Query IDs">
      <att type="string" name="Query IDs" value="A0A0L0NJ23" />
    </att>
    <att type="list" name="Other IDs">
      <att type="string" name="Other IDs" value="None" />
    </att>
    <att name="Cluster Number" type="integer" value="1" />
    <att name="Cluster Sequence Count" type="integer" value="664" />
    <att name="node.fillColor" type="string" value="#FF0000" />
    <att name="Present in ENA Database?" type="string" value="true" />
    <att name="Genome Neighbors in ENA Database?" type="string" value="true" />
    <att name="ENA Database Genome ID" type="string" value="LFRF01000002" />
    <att type="string" name="Organism" value="Tolypocladium ophioglossoides CBS 100239." />
    <att type="string" name="Taxonomy ID" value="1163406" />
    <att type="string" name="UniProt Annotation Status" value="TrEMBL" />
    <att type="list" name="Description">
      <att type="string" name="Description" value="Uncharacterized protein " />
    </att>
    <att type="string" name="Swissprot Description" value="NA" />
    <att type="integer" name="Sequence Length" value="293" />
    <att type="string" name="Gene Name" value="TOPH_00906" />
    <att type="list" name="NCBI IDs">
      <att type="string" name="NCBI IDs" value="GI:908393423" />
      <att type="string" name="NCBI IDs" value="EMBL-CDS:KND94028.1" />
    </att>
    <att type="string" name="Superkingdom" value="Eukaryota" />
    <att type="string" name="Kingdom" value="Fungi" />
    <att type="string" name="Phylum" value="Ascomycota" />
    <att type="string" name="Class" value="Sordariomycetes" />
    <att type="string" name="Order" value="Hypocreales" />
    <att type="string" name="Family" value="Ophiocordycipitaceae" />
    <att type="string" name="Genus" value="Tolypocladium" />
    <att type="string" name="Species" value="Tolypocladium ophioglossoides CBS 100239" />
    <att type="string" name="EC" value="None" />
    <att type="list" name="PFAM">
      <att type="string" name="PFAM" value="None" />
    </att>
    <att type="list" name="PDB">
      <att type="string" name="PDB" value="None" />
    </att>
    <att type="list" name="IPRO">
      <att type="string" name="IPRO" value="None" />
    </att>
    <att type="string" name="BRENDA ID" value="None" />
    <att type="list" name="CAZY Name">
      <att type="string" name="CAZY Name" value="None" />
    </att>
    <att type="list" name="GO Term">
      <att type="string" name="GO Term" value="None" />
    </att>
    <att type="string" name="KEGG ID" value="None" />
    <att type="string" name="PATRIC ID" value="None" />
    <att type="string" name="STRING ID" value="None" />
    <att type="list" name="HMP Body Site">
      <att type="string" name="HMP Body Site" value="None" />
    </att>
    <att type="string" name="HMP Oxygen" value="None" />
    <att type="string" name="P01 gDNA" value="False" />
  </node>
  <node id="A0A175VRG2" label="A0A175VRG2">
    <att type="string" name="Sequence Source" value="USER" />
    <att type="list" name="Query IDs">
      <att type="string" name="Query IDs" value="A0A175VRG2" />
    </att>
    <att type="list" name="Other IDs">
      <att type="string" name="Other IDs" value="None" />
    </att>
    <att name="Cluster Number" type="integer" value="1" />
    <att name="Cluster Sequence Count" type="integer" value="664" />
    <att name="node.fillColor" type="string" value="#FF0000" />
    <att name="Present in ENA Database?" type="string" value="true" />
    <att name="Genome Neighbors in ENA Database?" type="string" value="true" />
    <att name="ENA Database Genome ID" type="string" value="LCTW02000443" />
    <att type="string" name="Organism" value="Madurella mycetomatis." />
    <att type="string" name="Taxonomy ID" value="100816" />
    <att type="string" name="UniProt Annotation Status" value="TrEMBL" />
    <att type="list" name="Description">
      <att type="string" name="Description" value="Uncharacterized protein " />
    </att>
    <att type="string" name="Swissprot Description" value="NA" />
    <att type="integer" name="Sequence Length" value="349" />
    <att type="string" name="Gene Name" value="MMYC01_208828" />
    <att type="list" name="NCBI IDs">
      <att type="string" name="NCBI IDs" value="GI:1003736349" />
      <att type="string" name="NCBI IDs" value="EMBL-CDS:KXX73640.1" />
    </att>
    <att type="string" name="Superkingdom" value="Eukaryota" />
    <att type="string" name="Kingdom" value="Fungi" />
    <att type="string" name="Phylum" value="Ascomycota" />
    <att type="string" name="Class" value="Sordariomycetes" />
    <att type="string" name="Order" value="Sordariales" />
    <att type="string" name="Family" value="NA" />
    <att type="string" name="Genus" value="Madurella" />
    <att type="string" name="Species" value="Madurella mycetomatis" />
    <att type="string" name="EC" value="None" />
    <att type="list" name="PFAM">
      <att type="string" name="PFAM" value="None" />
    </att>
    <att type="list" name="PDB">
      <att type="string" name="PDB" value="None" />
    </att>
    <att type="list" name="IPRO">
      <att type="string" name="IPRO" value="None" />
    </att>
    <att type="string" name="BRENDA ID" value="None" />
    <att type="list" name="CAZY Name">
      <att type="string" name="CAZY Name" value="None" />
    </att>
    <att type="list" name="GO Term">
      <att type="string" name="GO Term" value="None" />
    </att>
    <att type="string" name="KEGG ID" value="None" />
    <att type="string" name="PATRIC ID" value="None" />
    <att type="string" name="STRING ID" value="None" />
    <att type="list" name="HMP Body Site">
      <att type="string" name="HMP Body Site" value="None" />
    </att>
    <att type="string" name="HMP Oxygen" value="None" />
    <att type="string" name="P01 gDNA" value="False" />
  </node>
  <node id="A0A179F8P9" label="A0A179F8P9">
    <att type="string" name="Sequence Source" value="USER" />
    <att type="list" name="Query IDs">
      <att type="string" name="Query IDs" value="A0A179F8P9" />
    </att>
    <att type="list" name="Other IDs">
      <att type="string" name="Other IDs" value="None" />
    </att>
    <att name="Cluster Number" type="integer" value="1" />
    <att name="Cluster Sequence Count" type="integer" value="664" />
    <att name="node.fillColor" type="string" value="#FF0000" />
    <att name="Present in ENA Database?" type="string" value="true" />
    <att name="Genome Neighbors in ENA Database?" type="string" value="true" />
    <att name="ENA Database Genome ID" type="string" value="LSBJ02000007" />
    <att type="string" name="Organism" value="Pochonia chlamydosporia 170." />
    <att type="string" name="Taxonomy ID" value="1380566" />
    <att type="string" name="UniProt Annotation Status" value="TrEMBL" />
    <att type="list" name="Description">
      <att type="string" name="Description" value="RNA polymerase Rpb1 repeat domain-containing protein " />
    </att>
    <att type="string" name="Swissprot Description" value="NA" />
    <att type="integer" name="Sequence Length" value="418" />
    <att type="string" name="Gene Name" value="VFPPC_09553" />
    <att type="list" name="NCBI IDs">
      <att type="string" name="NCBI IDs" value="GI:1211169406" />
      <att type="string" name="NCBI IDs" value="EMBL-CDS:OAQ61757.2" />
    </att>
    <att type="string" name="Superkingdom" value="Eukaryota" />
    <att type="string" name="Kingdom" value="Fungi" />
    <att type="string" name="Phylum" value="Ascomycota" />
    <att type="string" name="Class" value="Sordariomycetes" />
    <att type="string" name="Order" value="Hypocreales" />
    <att type="string" name="Family" value="Clavicipitaceae" />
    <att type="string" name="Genus" value="Pochonia" />
    <att type="string" name="Species" value="Pochonia chlamydosporia 170" />
    <att type="string" name="EC" value="None" />
    <att type="list" name="PFAM">
      <att type="string" name="PFAM" value="None" />
    </att>
    <att type="list" name="PDB">
      <att type="string" name="PDB" value="None" />
    </att>
    <att type="list" name="IPRO">
      <att type="string" name="IPRO" value="None" />
    </att>
    <att type="string" name="BRENDA ID" value="None" />
    <att type="list" name="CAZY Name">
      <att type="string" name="CAZY Name" value="None" />
    </att>
    <att type="list" name="GO Term">
      <att type="string" name="GO Term" value="None" />
    </att>
    <att type="string" name="KEGG ID" value="None" />
    <att type="string" name="PATRIC ID" value="None" />
    <att type="string" name="STRING ID" value="None" />
    <att type="list" name="HMP Body Site">
      <att type="string" name="HMP Body Site" value="None" />
    </att>
    <att type="string" name="HMP Oxygen" value="None" />
    <att type="string" name="P01 gDNA" value="False" />
  </node>
  <node id="A0A1B8BY98" label="A0A1B8BY98">
    <att type="string" name="Sequence Source" value="USER" />
    <att type="list" name="Query IDs">
      <att type="string" name="Query IDs" value="A0A1B8BY98" />
    </att>
    <att type="list" name="Other IDs">
      <att type="string" name="Other IDs" value="None" />
    </att>
    <att name="Cluster Number" type="integer" value="1" />
    <att name="Cluster Sequence Count" type="integer" value="664" />
    <att name="node.fillColor" type="string" value="#FF0000" />
    <att name="Present in ENA Database?" type="string" value="true" />
    <att name="Genome Neighbors in ENA Database?" type="string" value="true" />
    <att name="ENA Database Genome ID" type="string" value="KV454726" />
    <att type="string" name="Organism" value="Pseudogymnoascus sp. WSF 3629." />
    <att type="string" name="Taxonomy ID" value="1622147" />
    <att type="string" name="UniProt Annotation Status" value="TrEMBL" />
    <att type="list" name="Description">
      <att type="string" name="Description" value="Uncharacterized protein " />
    </att>
    <att type="string" name="Swissprot Description" value="NA" />
    <att type="integer" name="Sequence Length" value="355" />
    <att type="string" name="Gene Name" value="VE00_09466" />
    <att type="list" name="NCBI IDs">
      <att type="string" name="NCBI IDs" value="GI:1040497646" />
      <att type="string" name="NCBI IDs" value="EMBL-CDS:OBT39568.1" />
    </att>
    <att type="string" name="Superkingdom" value="Eukaryota" />
    <att type="string" name="Kingdom" value="Fungi" />
    <att type="string" name="Phylum" value="Ascomycota" />
    <att type="string" name="Class" value="Leotiomycetes" />
    <att type="string" name="Order" value="NA" />
    <att type="string" name="Family" value="Pseudeurotiaceae" />
    <att type="string" name="Genus" value="Pseudogymnoascus" />
    <att type="string" name="Species" value="Pseudogymnoascus sp. WSF 3629" />
    <att type="string" name="EC" value="None" />
    <att type="list" name="PFAM">
      <att type="string" name="PFAM" value="None" />
    </att>
    <att type="list" name="PDB">
      <att type="string" name="PDB" value="None" />
    </att>
    <att type="list" name="IPRO">
      <att type="string" name="IPRO" value="IPR036861" />
      <att type="string" name="IPRO" value="IPR001002" />
      <att type="string" name="IPRO" value="IPR001002" />
      <att type="string" name="IPRO" value="IPR001002" />
      <att type="string" name="IPRO" value="IPR036861" />
    </att>
    <att type="string" name="BRENDA ID" value="None" />
    <att type="list" name="CAZY Name">
      <att type="string" name="CAZY Name" value="None" />
    </att>
    <att type="list" name="GO Term">
      <att type="string" name="GO Term" value="0008061 chitin binding" />
    </att>
    <att type="string" name="KEGG ID" value="None" />
    <att type="string" name="PATRIC ID" value="None" />
    <att type="string" name="STRING ID" value="None" />
    <att type="list" name="HMP Body Site">
      <att type="string" name="HMP Body Site" value="None" />
    </att>
    <att type="string" name="HMP Oxygen" value="None" />
    <att type="string" name="P01 gDNA" value="False" />
  </node>
  <node id="X0AYH8" label="X0AYH8">
    <att type="string" name="Sequence Source" value="USER" />
    <att type="list" name="Query IDs">
      <att type="string" name="Query IDs" value="X0AYH8" />
    </att>
    <att type="list" name="Other IDs">
      <att type="string" name="Other IDs" value="None" />
    </att>
    <att name="Cluster Number" type="integer" value="2" />
    <att name="Cluster Sequence Count" type="integer" value="497" />
    <att name="node.fillColor" type="string" value="#0000FF" />
    <att name="Present in ENA Database?" type="string" value="true" />
    <att name="Genome Neighbors in ENA Database?" type="string" value="true" />
    <att name="ENA Database Genome ID" type="string" value="JH659330" />
    <att type="string" name="Organism" value="Fusarium oxysporum f. sp. melonis 26406." />
    <att type="string" name="Taxonomy ID" value="1089452" />
    <att type="string" name="UniProt Annotation Status" value="TrEMBL" />
    <att type="list" name="Description">
      <att type="string" name="Description" value="Uncharacterized protein " />
    </att>
    <att type="string" name="Swissprot Description" value="NA" />
    <att type="integer" name="Sequence Length" value="404" />
    <att type="string" name="Gene Name" value="FOMG_04006" />
    <att type="list" name="NCBI IDs">
      <att type="string" name="NCBI IDs" value="GI:590043805" />
      <att type="string" name="NCBI IDs" value="EMBL-CDS:EXK45663.1" />
    </att>
    <att type="string" name="Superkingdom" value="Eukaryota" />
    <att type="string" name="Kingdom" value="Fungi" />
    <att type="string" name="Phylum" value="Ascomycota" />
    <att type="string" name="Class" value="Sordariomycetes" />
    <att type="string" name="Order" value="Hypocreales" />
    <att type="string" name="Family" value="Nectriaceae" />
    <att type="string" name="Genus" value="Fusarium" />
    <att type="string" name="Species" value="Fusarium oxysporum f. sp. melonis 26406" />
    <att type="string" name="EC" value="None" />
    <att type="list" name="PFAM">
      <att type="string" name="PFAM" value="PF03443" />
    </att>
    <att type="list" name="PDB">
      <att type="string" name="PDB" value="None" />
    </att>
    <att type="list" name="IPRO">
      <att type="string" name="IPRO" value="IPR005103" />
    </att>
    <att type="string" name="BRENDA ID" value="None" />
    <att type="list" name="CAZY Name">
      <att type="string" name="CAZY Name" value="None" />
    </att>
    <att type="list" name="GO Term">
      <att type="string" name="GO Term" value="None" />
    </att>
    <att type="string" name="KEGG ID" value="None" />
    <att type="string" name="PATRIC ID" value="None" />
    <att type="string" name="STRING ID" value="None" />
    <att type="list" name="HMP Body Site">
      <att type="string" name="HMP Body Site" value="None" />
    </att>
    <att type="string" name="HMP Oxygen" value="None" />
    <att type="string" name="P01 gDNA" value="False" />
  </node>
  <node id="A0A1G4B3Y3" label="A0A1G4B3Y3">
    <att type="string" name="Sequence Source" value="USER" />
    <att type="list" name="Query IDs">
      <att type="string" name="Query IDs" value="A0A1G4B3Y3" />
    </att>
    <att type="list" name="Other IDs">
      <att type="string" name="Other IDs" value="None" />
    </att>
    <att name="Cluster Number" type="integer" value="1" />
    <att name="Cluster Sequence Count" type="integer" value="664" />
    <att name="node.fillColor" type="string" value="#FF0000" />
    <att name="Present in ENA Database?" type="string" value="true" />
    <att name="Genome Neighbors in ENA Database?" type="string" value="true" />
    <att name="ENA Database Genome ID" type="string" value="MJBS01000073" />
    <att type="string" name="Organism" value="Colletotrichum orchidophilum." />
    <att type="string" name="Taxonomy ID" value="1209926" />
    <att type="string" name="UniProt Annotation Status" value="TrEMBL" />
    <att type="list" name="Description">
      <att type="string" name="Description" value="Extracellular protein " />
    </att>
    <att type="string" name="Swissprot Description" value="NA" />
    <att type="integer" name="Sequence Length" value="442" />
    <att type="string" name="Gene Name" value="CORC01_08517" />
    <att type="list" name="NCBI IDs">
      <att type="string" name="NCBI IDs" value="GI:1088687773" />
      <att type="string" name="NCBI IDs" value="EMBL-CDS:OHE96140.1" />
    </att>
    <att type="string" name="Superkingdom" value="Eukaryota" />
    <att type="string" name="Kingdom" value="Fungi" />
    <att type="string" name="Phylum" value="Ascomycota" />
    <att type="string" name="Class" value="Sordariomycetes" />
    <att type="string" name="Order" value="Glomerellales" />
    <att type="string" name="Family" value="Glomerellaceae" />
    <att type="string" name="Genus" value="Colletotrichum" />
    <att type="string" name="Species" value="Colletotrichum orchidophilum" />
    <att type="string" name="EC" value="None" />
    <att type="list" name="PFAM">
      <att type="string" name="PFAM" value="None" />
    </att>
    <att type="list" name="PDB">
      <att type="string" name="PDB" value="None" />
    </att>
    <att type="list" name="IPRO">
      <att type="string" name="IPRO" value="None" />
    </att>
    <att type="string" name="BRENDA ID" value="None" />
    <att type="list" name="CAZY Name">
      <att type="string" name="CAZY Name" value="None" />
    </att>
    <att type="list" name="GO Term">
      <att type="string" name="GO Term" value="None" />
    </att>
    <att type="string" name="KEGG ID" value="None" />
    <att type="string" name="PATRIC ID" value="None" />
    <att type="string" name="STRING ID" value="None" />
    <att type="list" name="HMP Body Site">
      <att type="string" name="HMP Body Site" value="None" />
    </att>
    <att type="string" name="HMP Oxygen" value="None" />
    <att type="string" name="P01 gDNA" value="False" />
  </node>
  <node id="A0A1Q8S8H6" label="A0A1Q8S8H6">
    <att type="string" name="Sequence Source" value="USER" />
    <att type="list" name="Query IDs">
      <att type="string" name="Query IDs" value="A0A1Q8S8H6" />
    </att>
    <att type="list" name="Other IDs">
      <att type="string" name="Other IDs" value="None" />
    </att>
    <att name="Cluster Number" type="integer" value="1" />
    <att name="Cluster Sequence Count" type="integer" value="664" />
    <att name="node.fillColor" type="string" value="#FF0000" />
    <att name="Present in ENA Database?" type="string" value="true" />
    <att name="Genome Neighbors in ENA Database?" type="string" value="true" />
    <att name="ENA Database Genome ID" type="string" value="MPGH01000005" />
    <att type="string" name="Organism" value="Colletotrichum chlorophyti." />
    <att type="string" name="Taxonomy ID" value="708187" />
    <att type="string" name="UniProt Annotation Status" value="TrEMBL" />
    <att type="list" name="Description">
      <att type="string" name="Description" value="Uncharacterized protein " />
    </att>
    <att type="string" name="Swissprot Description" value="NA" />
    <att type="integer" name="Sequence Length" value="292" />
    <att type="string" name="Gene Name" value="CCHL11_07953" />
    <att type="list" name="NCBI IDs">
      <att type="string" name="NCBI IDs" value="GI:1128272025" />
      <att type="string" name="NCBI IDs" value="EMBL-CDS:OLN97758.1" />
    </att>
    <att type="string" name="Superkingdom" value="Eukaryota" />
    <att type="string" name="Kingdom" value="Fungi" />
    <att type="string" name="Phylum" value="Ascomycota" />
    <att type="string" name="Class" value="Sordariomycetes" />
    <att type="string" name="Order" value="Glomerellales" />
    <att type="string" name="Family" value="Glomerellaceae" />
    <att type="string" name="Genus" value="Colletotrichum" />
    <att type="string" name="Species" value="Colletotrichum chlorophyti" />
    <att type="string" name="EC" value="None" />
    <att type="list" name="PFAM">
      <att type="string" name="PFAM" value="None" />
    </att>
    <att type="list" name="PDB">
      <att type="string" name="PDB" value="None" />
    </att>
    <att type="list" name="IPRO">
      <att type="string" name="IPRO" value="None" />
    </att>
    <att type="string" name="BRENDA ID" value="None" />
    <att type="list" name="CAZY Name">
      <att type="string" name="CAZY Name" value="None" />
    </att>
    <att type="list" name="GO Term">
      <att type="string" name="GO Term" value="None" />
    </att>
    <att type="string" name="KEGG ID" value="None" />
    <att type="string" name="PATRIC ID" value="None" />
    <att type="string" name="STRING ID" value="None" />
    <att type="list" name="HMP Body Site">
      <att type="string" name="HMP Body Site" value="None" />
    </att>
    <att type="string" name="HMP Oxygen" value="None" />
    <att type="string" name="P01 gDNA" value="False" />
  </node>
  <node id="A0A1V8TA91" label="A0A1V8TA91">
    <att type="string" name="Sequence Source" value="USER" />
    <att type="list" name="Query IDs">
      <att type="string" name="Query IDs" value="A0A1V8TA91" />
    </att>
    <att type="list" name="Other IDs">
      <att type="string" name="Other IDs" value="None" />
    </att>
    <att name="Cluster Number" type="integer" value="1" />
    <att name="Cluster Sequence Count" type="integer" value="664" />
    <att name="node.fillColor" type="string" value="#FF0000" />
    <att name="Present in ENA Database?" type="string" value="true" />
    <att name="Genome Neighbors in ENA Database?" type="string" value="true" />
    <att name="ENA Database Genome ID" type="string" value="NAJO01000012" />
    <att type="string" name="Organism" value="Rachicladosporium antarcticum." />
    <att type="string" name="Taxonomy ID" value="1507870" />
    <att type="string" name="UniProt Annotation Status" value="TrEMBL" />
    <att type="list" name="Description">
      <att type="string" name="Description" value="Uncharacterized protein " />
    </att>
    <att type="string" name="Swissprot Description" value="NA" />
    <att type="integer" name="Sequence Length" value="528" />
    <att type="string" name="Gene Name" value="B0A48_06193" />
    <att type="list" name="NCBI IDs">
      <att type="string" name="NCBI IDs" value="GI:1172593247" />
      <att type="string" name="NCBI IDs" value="EMBL-CDS:OQO08323.1" />
    </att>
    <att type="string" name="Superkingdom" value="Eukaryota" />
    <att type="string" name="Kingdom" value="Fungi" />
    <att type="string" name="Phylum" value="Ascomycota" />
    <att type="string" name="Class" value="Dothideomycetes" />
    <att type="string" name="Order" value="Capnodiales" />
    <att type="string" name="Family" value="Cladosporiaceae" />
    <att type="string" name="Genus" value="Rachicladosporium" />
    <att type="string" name="Species" value="Rachicladosporium antarcticum" />
    <att type="string" name="EC" value="None" />
    <att type="list" name="PFAM">
      <att type="string" name="PFAM" value="None" />
    </att>
    <att type="list" name="PDB">
      <att type="string" name="PDB" value="None" />
    </att>
    <att type="list" name="IPRO">
      <att type="string" name="IPRO" value="None" />
    </att>
    <att type="string" name="BRENDA ID" value="None" />
    <att type="list" name="CAZY Name">
      <att type="string" name="CAZY Name" value="None" />
    </att>
    <att type="list" name="GO Term">
      <att type="string" name="GO Term" value="None" />
    </att>
    <att type="string" name="KEGG ID" value="None" />
    <att type="string" name="PATRIC ID" value="None" />
    <att type="string" name="STRING ID" value="None" />
    <att type="list" name="HMP Body Site">
      <att type="string" name="HMP Body Site" value="None" />
    </att>
    <att type="string" name="HMP Oxygen" value="None" />
    <att type="string" name="P01 gDNA" value="False" />
  </node>
  <node id="A0A231MMU9" label="A0A231MMU9">
    <att type="string" name="Sequence Source" value="USER" />
    <att type="list" name="Query IDs">
      <att type="string" name="Query IDs" value="A0A231MMU9" />
    </att>
    <att type="list" name="Other IDs">
      <att type="string" name="Other IDs" value="None" />
    </att>
    <att name="Cluster Number" type="integer" value="1" />
    <att name="Cluster Sequence Count" type="integer" value="664" />
    <att name="node.fillColor" type="string" value="#FF0000" />
    <att name="Present in ENA Database?" type="string" value="true" />
    <att name="Genome Neighbors in ENA Database?" type="string" value="true" />
    <att name="ENA Database Genome ID" type="string" value="NKHU01000027" />
    <att type="string" name="Organism" value="Aspergillus thermomutatus." />
    <att type="string" name="Taxonomy ID" value="41047" />
    <att type="string" name="UniProt Annotation Status" value="TrEMBL" />
    <att type="list" name="Description">
      <att type="string" name="Description" value="Uncharacterized protein " />
    </att>
    <att type="string" name="Swissprot Description" value="NA" />
    <att type="integer" name="Sequence Length" value="485" />
    <att type="string" name="Gene Name" value="CDV56_02139" />
    <att type="list" name="NCBI IDs">
      <att type="string" name="NCBI IDs" value="GI:1226039625" />
      <att type="string" name="NCBI IDs" value="EMBL-CDS:OXS11571.1" />
    </att>
    <att type="string" name="Superkingdom" value="Eukaryota" />
    <att type="string" name="Kingdom" value="Fungi" />
    <att type="string" name="Phylum" value="Ascomycota" />
    <att type="string" name="Class" value="Eurotiomycetes" />
    <att type="string" name="Order" value="Eurotiales" />
    <att type="string" name="Family" value="Aspergillaceae" />
    <att type="string" name="Genus" value="Aspergillus" />
    <att type="string" name="Species" value="Aspergillus thermomutatus" />
    <att type="string" name="EC" value="None" />
    <att type="list" name="PFAM">
      <att type="string" name="PFAM" value="PF03067" />
      <att type="string" name="PFAM" value="PF12710" />
    </att>
    <att type="list" name="PDB">
      <att type="string" name="PDB" value="None" />
    </att>
    <att type="list" name="IPRO">
      <att type="string" name="IPRO" value="IPR023214" />
      <att type="string" name="IPRO" value="IPR004302" />
      <att type="string" name="IPRO" value="IPR036412" />
      <att type="string" name="IPRO" value="IPR006384" />
    </att>
    <att type="string" name="BRENDA ID" value="None" />
    <att type="list" name="CAZY Name">
      <att type="string" name="CAZY Name" value="None" />
    </att>
    <att type="list" name="GO Term">
      <att type="string" name="GO Term" value="0016791 phosphatase activity" />
    </att>
    <att type="string" name="KEGG ID" value="None" />
    <att type="string" name="PATRIC ID" value="None" />
    <att type="string" name="STRING ID" value="None" />
    <att type="list" name="HMP Body Site">
      <att type="string" name="HMP Body Site" value="None" />
    </att>
    <att type="string" name="HMP Oxygen" value="None" />
    <att type="string" name="P01 gDNA" value="False" />
  </node>
  <node id="A0A2C5WV73" label="A0A2C5WV73">
    <att type="string" name="Sequence Source" value="USER" />
    <att type="list" name="Query IDs">
      <att type="string" name="Query IDs" value="A0A2C5WV73" />
    </att>
    <att type="list" name="Other IDs">
      <att type="string" name="Other IDs" value="None" />
    </att>
    <att name="Cluster Number" type="integer" value="1" />
    <att name="Cluster Sequence Count" type="integer" value="664" />
    <att name="node.fillColor" type="string" value="#FF0000" />
    <att name="Present in ENA Database?" type="string" value="true" />
    <att name="Genome Neighbors in ENA Database?" type="string" value="true" />
    <att name="ENA Database Genome ID" type="string" value="APWK03000092" />
    <att type="string" name="Organism" value="Ceratocystis fimbriata CBS 114723." />
    <att type="string" name="Taxonomy ID" value="1035309" />
    <att type="string" name="UniProt Annotation Status" value="TrEMBL" />
    <att type="list" name="Description">
      <att type="string" name="Description" value="Uncharacterized protein " />
    </att>
    <att type="string" name="Swissprot Description" value="NA" />
    <att type="integer" name="Sequence Length" value="420" />
    <att type="string" name="Gene Name" value="CFIMG_000196RA" />
    <att type="list" name="NCBI IDs">
      <att type="string" name="NCBI IDs" value="EMBL-CDS:PHH51438.1" />
    </att>
    <att type="string" name="Superkingdom" value="Eukaryota" />
    <att type="string" name="Kingdom" value="Fungi" />
    <att type="string" name="Phylum" value="Ascomycota" />
    <att type="string" name="Class" value="Sordariomycetes" />
    <att type="string" name="Order" value="Microascales" />
    <att type="string" name="Family" value="Ceratocystidaceae" />
    <att type="string" name="Genus" value="Ceratocystis" />
    <att type="string" name="Species" value="Ceratocystis fimbriata CBS 114723" />
    <att type="string" name="EC" value="None" />
    <att type="list" name="PFAM">
      <att type="string" name="PFAM" value="None" />
    </att>
    <att type="list" name="PDB">
      <att type="string" name="PDB" value="None" />
    </att>
    <att type="list" name="IPRO">
      <att type="string" name="IPRO" value="None" />
    </att>
    <att type="string" name="BRENDA ID" value="None" />
    <att type="list" name="CAZY Name">
      <att type="string" name="CAZY Name" value="None" />
    </att>
    <att type="list" name="GO Term">
      <att type="string" name="GO Term" value="None" />
    </att>
    <att type="string" name="KEGG ID" value="None" />
    <att type="string" name="PATRIC ID" value="None" />
    <att type="string" name="STRING ID" value="None" />
    <att type="list" name="HMP Body Site">
      <att type="string" name="HMP Body Site" value="None" />
    </att>
    <att type="string" name="HMP Oxygen" value="None" />
    <att type="string" name="P01 gDNA" value="False" />
  </node>
  <node id="A0A2C5XBS3" label="A0A2C5XBS3">
    <att type="string" name="Sequence Source" value="USER" />
    <att type="list" name="Query IDs">
      <att type="string" name="Query IDs" value="A0A2C5XBS3" />
    </att>
    <att type="list" name="Other IDs">
      <att type="string" name="Other IDs" value="None" />
    </att>
    <att name="Cluster Number" type="integer" value="1" />
    <att name="Cluster Sequence Count" type="integer" value="664" />
    <att name="node.fillColor" type="string" value="#FF0000" />
    <att name="Present in ENA Database?" type="string" value="true" />
    <att name="Genome Neighbors in ENA Database?" type="string" value="true" />
    <att name="ENA Database Genome ID" type="string" value="NJET01000008" />
    <att type="string" name="Organism" value="Ophiocordyceps australis." />
    <att type="string" name="Taxonomy ID" value="1399860" />
    <att type="string" name="UniProt Annotation Status" value="TrEMBL" />
    <att type="list" name="Description">
      <att type="string" name="Description" value="Uncharacterized protein " />
    </att>
    <att type="string" name="Swissprot Description" value="NA" />
    <att type="integer" name="Sequence Length" value="442" />
    <att type="string" name="Gene Name" value="CDD81_7494" />
    <att type="list" name="NCBI IDs">
      <att type="string" name="NCBI IDs" value="EMBL-CDS:PHH66439.1" />
    </att>
    <att type="string" name="Superkingdom" value="Eukaryota" />
    <att type="string" name="Kingdom" value="Fungi" />
    <att type="string" name="Phylum" value="Ascomycota" />
    <att type="string" name="Class" value="Sordariomycetes" />
    <att type="string" name="Order" value="Hypocreales" />
    <att type="string" name="Family" value="Ophiocordycipitaceae" />
    <att type="string" name="Genus" value="Ophiocordyceps" />
    <att type="string" name="Species" value="Ophiocordyceps australis" />
    <att type="string" name="EC" value="None" />
    <att type="list" name="PFAM">
      <att type="string" name="PFAM" value="None" />
    </att>
    <att type="list" name="PDB">
      <att type="string" name="PDB" value="None" />
    </att>
    <att type="list" name="IPRO">
      <att type="string" name="IPRO" value="None" />
    </att>
    <att type="string" name="BRENDA ID" value="None" />
    <att type="list" name="CAZY Name">
      <att type="string" name="CAZY Name" value="None" />
    </att>
    <att type="list" name="GO Term">
      <att type="string" name="GO Term" value="None" />
    </att>
    <att type="string" name="KEGG ID" value="None" />
    <att type="string" name="PATRIC ID" value="None" />
    <att type="string" name="STRING ID" value="None" />
    <att type="list" name="HMP Body Site">
      <att type="string" name="HMP Body Site" value="None" />
    </att>
    <att type="string" name="HMP Oxygen" value="None" />
    <att type="string" name="P01 gDNA" value="False" />
  </node>
  <node id="A0A2K3QPJ6" label="A0A2K3QPJ6">
    <att type="string" name="Sequence Source" value="USER" />
    <att type="list" name="Query IDs">
      <att type="string" name="Query IDs" value="A0A2K3QPJ6" />
    </att>
    <att type="list" name="Other IDs">
      <att type="string" name="Other IDs" value="None" />
    </att>
    <att name="Cluster Number" type="integer" value="1" />
    <att name="Cluster Sequence Count" type="integer" value="664" />
    <att name="node.fillColor" type="string" value="#FF0000" />
    <att name="Present in ENA Database?" type="string" value="true" />
    <att name="Genome Neighbors in ENA Database?" type="string" value="true" />
    <att name="ENA Database Genome ID" type="string" value="NRSZ01000110" />
    <att type="string" name="Organism" value="Tolypocladium capitatum." />
    <att type="string" name="Taxonomy ID" value="45235" />
    <att type="string" name="UniProt Annotation Status" value="TrEMBL" />
    <att type="list" name="Description">
      <att type="string" name="Description" value="Uncharacterized protein " />
    </att>
    <att type="string" name="Swissprot Description" value="NA" />
    <att type="integer" name="Sequence Length" value="278" />
    <att type="string" name="Gene Name" value="TCAP_00638" />
    <att type="list" name="NCBI IDs">
      <att type="string" name="NCBI IDs" value="EMBL-CDS:PNY29447.1" />
    </att>
    <att type="string" name="Superkingdom" value="Eukaryota" />
    <att type="string" name="Kingdom" value="Fungi" />
    <att type="string" name="Phylum" value="Ascomycota" />
    <att type="string" name="Class" value="Sordariomycetes" />
    <att type="string" name="Order" value="Hypocreales" />
    <att type="string" name="Family" value="Ophiocordycipitaceae" />
    <att type="string" name="Genus" value="Tolypocladium" />
    <att type="string" name="Species" value="Tolypocladium capitatum" />
    <att type="string" name="EC" value="None" />
    <att type="list" name="PFAM">
      <att type="string" name="PFAM" value="None" />
    </att>
    <att type="list" name="PDB">
      <att type="string" name="PDB" value="None" />
    </att>
    <att type="list" name="IPRO">
      <att type="string" name="IPRO" value="None" />
    </att>
    <att type="string" name="BRENDA ID" value="None" />
    <att type="list" name="CAZY Name">
      <att type="string" name="CAZY Name" value="None" />
    </att>
    <att type="list" name="GO Term">
      <att type="string" name="GO Term" value="None" />
    </att>
    <att type="string" name="KEGG ID" value="None" />
    <att type="string" name="PATRIC ID" value="None" />
    <att type="string" name="STRING ID" value="None" />
    <att type="list" name="HMP Body Site">
      <att type="string" name="HMP Body Site" value="None" />
    </att>
    <att type="string" name="HMP Oxygen" value="None" />
    <att type="string" name="P01 gDNA" value="False" />
  </node>
  <node id="A0A2N1LDP1" label="A0A2N1LDP1">
    <att type="string" name="Sequence Source" value="USER" />
    <att type="list" name="Query IDs">
      <att type="string" name="Query IDs" value="A0A2N1LDP1" />
    </att>
    <att type="list" name="Other IDs">
      <att type="string" name="Other IDs" value="None" />
    </att>
    <att name="Cluster Number" type="integer" value="1" />
    <att name="Cluster Sequence Count" type="integer" value="664" />
    <att name="node.fillColor" type="string" value="#FF0000" />
    <att name="Present in ENA Database?" type="string" value="true" />
    <att name="Genome Neighbors in ENA Database?" type="string" value="true" />
    <att name="ENA Database Genome ID" type="string" value="NQLC01000333" />
    <att type="string" name="Organism" value="Trichoderma harzianum " />
    <att type="string" name="Taxonomy ID" value="5544" />
    <att type="string" name="UniProt Annotation Status" value="TrEMBL" />
    <att type="list" name="Description">
      <att type="string" name="Description" value="Uncharacterized protein " />
    </att>
    <att type="string" name="Swissprot Description" value="NA" />
    <att type="integer" name="Sequence Length" value="234" />
    <att type="string" name="Gene Name" value="CI102_6999" />
    <att type="list" name="NCBI IDs">
      <att type="string" name="NCBI IDs" value="EMBL-CDS:PKK47511.1" />
    </att>
    <att type="string" name="Superkingdom" value="Eukaryota" />
    <att type="string" name="Kingdom" value="Fungi" />
    <att type="string" name="Phylum" value="Ascomycota" />
    <att type="string" name="Class" value="Sordariomycetes" />
    <att type="string" name="Order" value="Hypocreales" />
    <att type="string" name="Family" value="Hypocreaceae" />
    <att type="string" name="Genus" value="Trichoderma" />
    <att type="string" name="Species" value="Trichoderma harzianum" />
    <att type="string" name="EC" value="None" />
    <att type="list" name="PFAM">
      <att type="string" name="PFAM" value="None" />
    </att>
    <att type="list" name="PDB">
      <att type="string" name="PDB" value="None" />
    </att>
    <att type="list" name="IPRO">
      <att type="string" name="IPRO" value="None" />
    </att>
    <att type="string" name="BRENDA ID" value="None" />
    <att type="list" name="CAZY Name">
      <att type="string" name="CAZY Name" value="None" />
    </att>
    <att type="list" name="GO Term">
      <att type="string" name="GO Term" value="None" />
    </att>
    <att type="string" name="KEGG ID" value="None" />
    <att type="string" name="PATRIC ID" value="None" />
    <att type="string" name="STRING ID" value="None" />
    <att type="list" name="HMP Body Site">
      <att type="string" name="HMP Body Site" value="None" />
    </att>
    <att type="string" name="HMP Oxygen" value="None" />
    <att type="string" name="P01 gDNA" value="False" />
  </node>
  <node id="C1H3Y5" label="C1H3Y5">
    <att type="string" name="Sequence Source" value="USER" />
    <att type="list" name="Query IDs">
      <att type="string" name="Query IDs" value="C1H3Y5" />
    </att>
    <att type="list" name="Other IDs">
      <att type="string" name="Other IDs" value="None" />
    </att>
    <att name="Cluster Number" type="integer" value="1" />
    <att name="Cluster Sequence Count" type="integer" value="664" />
    <att name="node.fillColor" type="string" value="#FF0000" />
    <att name="Present in ENA Database?" type="string" value="true" />
    <att name="Genome Neighbors in ENA Database?" type="string" value="true" />
    <att name="ENA Database Genome ID" type="string" value="KN294005" />
    <att type="string" name="Organism" value="Paracoccidioides lutzii  (strain ATCC MYA-826 / Pb01)" />
    <att type="string" name="Taxonomy ID" value="502779" />
    <att type="string" name="UniProt Annotation Status" value="TrEMBL" />
    <att type="list" name="Description">
      <att type="string" name="Description" value="Uncharacterized protein " />
    </att>
    <att type="string" name="Swissprot Description" value="NA" />
    <att type="integer" name="Sequence Length" value="444" />
    <att type="string" name="Gene Name" value="PAAG_05478" />
    <att type="list" name="NCBI IDs">
      <att type="string" name="NCBI IDs" value="GI:226278863" />
      <att type="string" name="NCBI IDs" value="GI:295664394" />
      <att type="string" name="NCBI IDs" value="EMBL-CDS:EEH34429.1" />
      <att type="string" name="NCBI IDs" value="REFSEQ:XP_002792749.1" />
    </att>
    <att type="string" name="Superkingdom" value="Eukaryota" />
    <att type="string" name="Kingdom" value="Fungi" />
    <att type="string" name="Phylum" value="Ascomycota" />
    <att type="string" name="Class" value="Eurotiomycetes" />
    <att type="string" name="Order" value="Onygenales" />
    <att type="string" name="Family" value="NA" />
    <att type="string" name="Genus" value="Paracoccidioides" />
    <att type="string" name="Species" value="Paracoccidioides lutzii Pb01" />
    <att type="string" name="EC" value="None" />
    <att type="list" name="PFAM">
      <att type="string" name="PFAM" value="None" />
    </att>
    <att type="list" name="PDB">
      <att type="string" name="PDB" value="None" />
    </att>
    <att type="list" name="IPRO">
      <att type="string" name="IPRO" value="None" />
    </att>
    <att type="string" name="BRENDA ID" value="None" />
    <att type="list" name="CAZY Name">
      <att type="string" name="CAZY Name" value="None" />
    </att>
    <att type="list" name="GO Term">
      <att type="string" name="GO Term" value="None" />
    </att>
    <att type="string" name="KEGG ID" value="pbl:PAAG_05478" />
    <att type="string" name="PATRIC ID" value="None" />
    <att type="string" name="STRING ID" value="None" />
    <att type="list" name="HMP Body Site">
      <att type="string" name="HMP Body Site" value="None" />
    </att>
    <att type="string" name="HMP Oxygen" value="None" />
    <att type="string" name="P01 gDNA" value="False" />
  </node>
  <node id="D5GK59" label="D5GK59">
    <att type="string" name="Sequence Source" value="USER" />
    <att type="list" name="Query IDs">
      <att type="string" name="Query IDs" value="D5GK59" />
    </att>
    <att type="list" name="Other IDs">
      <att type="string" name="Other IDs" value="None" />
    </att>
    <att name="Cluster Number" type="integer" value="25" />
    <att name="Cluster Sequence Count" type="integer" value="5" />
    <att name="node.fillColor" type="string" value="#40FF40" />
    <att name="Present in ENA Database?" type="string" value="true" />
    <att name="Genome Neighbors in ENA Database?" type="string" value="true" />
    <att name="ENA Database Genome ID" type="string" value="FN430336" />
    <att type="string" name="Organism" value="Tuber melanosporum  (strain Mel28)" />
    <att type="string" name="Taxonomy ID" value="656061" />
    <att type="string" name="UniProt Annotation Status" value="TrEMBL" />
    <att type="list" name="Description">
      <att type="string" name="Description" value="Uncharacterized protein " />
    </att>
    <att type="string" name="Swissprot Description" value="NA" />
    <att type="integer" name="Sequence Length" value="411" />
    <att type="string" name="Gene Name" value="GSTUM_00009379001" />
    <att type="list" name="NCBI IDs">
      <att type="string" name="NCBI IDs" value="GI:296422324" />
      <att type="string" name="NCBI IDs" value="GI:295636933" />
      <att type="string" name="NCBI IDs" value="EMBL-CDS:CAZ84902.1" />
      <att type="string" name="NCBI IDs" value="REFSEQ:XP_002840711.1" />
    </att>
    <att type="string" name="Superkingdom" value="Eukaryota" />
    <att type="string" name="Kingdom" value="Fungi" />
    <att type="string" name="Phylum" value="Ascomycota" />
    <att type="string" name="Class" value="Pezizomycetes" />
    <att type="string" name="Order" value="Pezizales" />
    <att type="string" name="Family" value="Tuberaceae" />
    <att type="string" name="Genus" value="Tuber" />
    <att type="string" name="Species" value="Tuber melanosporum Mel28" />
    <att type="string" name="EC" value="None" />
    <att type="list" name="PFAM">
      <att type="string" name="PFAM" value="None" />
    </att>
    <att type="list" name="PDB">
      <att type="string" name="PDB" value="None" />
    </att>
    <att type="list" name="IPRO">
      <att type="string" name="IPRO" value="None" />
    </att>
    <att type="string" name="BRENDA ID" value="None" />
    <att type="list" name="CAZY Name">
      <att type="string" name="CAZY Name" value="None" />
    </att>
    <att type="list" name="GO Term">
      <att type="string" name="GO Term" value="None" />
    </att>
    <att type="string" name="KEGG ID" value="tml:GSTUM_00009379001" />
    <att type="string" name="PATRIC ID" value="None" />
    <att type="string" name="STRING ID" value="None" />
    <att type="list" name="HMP Body Site">
      <att type="string" name="HMP Body Site" value="None" />
    </att>
    <att type="string" name="HMP Oxygen" value="None" />
    <att type="string" name="P01 gDNA" value="False" />
  </node>
  <node id="J4KMP7" label="J4KMP7">
    <att type="string" name="Sequence Source" value="USER" />
    <att type="list" name="Query IDs">
      <att type="string" name="Query IDs" value="J4KMP7" />
    </att>
    <att type="list" name="Other IDs">
      <att type="string" name="Other IDs" value="None" />
    </att>
    <att name="Cluster Number" type="integer" value="2" />
    <att name="Cluster Sequence Count" type="integer" value="497" />
    <att name="node.fillColor" type="string" value="#0000FF" />
    <att name="Present in ENA Database?" type="string" value="true" />
    <att name="Genome Neighbors in ENA Database?" type="string" value="true" />
    <att name="ENA Database Genome ID" type="string" value="JH725169" />
    <att type="string" name="Organism" value="Beauveria bassiana  (strain ARSEF 2860)" />
    <att type="string" name="Taxonomy ID" value="655819" />
    <att type="string" name="UniProt Annotation Status" value="TrEMBL" />
    <att type="list" name="Description">
      <att type="string" name="Description" value="Chitin-binding" />
      <att type="string" name="Description" value=" domain 3 " />
    </att>
    <att type="string" name="Swissprot Description" value="NA" />
    <att type="integer" name="Sequence Length" value="403" />
    <att type="string" name="Gene Name" value="BBA_06706" />
    <att type="list" name="NCBI IDs">
      <att type="string" name="NCBI IDs" value="GI:400596553" />
      <att type="string" name="NCBI IDs" value="GI:667656387" />
      <att type="string" name="NCBI IDs" value="EMBL-CDS:EJP64324.1" />
      <att type="string" name="NCBI IDs" value="REFSEQ:XP_008600025.1" />
    </att>
    <att type="string" name="Superkingdom" value="Eukaryota" />
    <att type="string" name="Kingdom" value="Fungi" />
    <att type="string" name="Phylum" value="Ascomycota" />
    <att type="string" name="Class" value="Sordariomycetes" />
    <att type="string" name="Order" value="Hypocreales" />
    <att type="string" name="Family" value="Cordycipitaceae" />
    <att type="string" name="Genus" value="Beauveria" />
    <att type="string" name="Species" value="Beauveria bassiana ARSEF 2860" />
    <att type="string" name="EC" value="None" />
    <att type="list" name="PFAM">
      <att type="string" name="PFAM" value="PF03067" />
    </att>
    <att type="list" name="PDB">
      <att type="string" name="PDB" value="None" />
    </att>
    <att type="list" name="IPRO">
      <att type="string" name="IPRO" value="IPR004302" />
    </att>
    <att type="string" name="BRENDA ID" value="None" />
    <att type="list" name="CAZY Name">
      <att type="string" name="CAZY Name" value="None" />
    </att>
    <att type="list" name="GO Term">
      <att type="string" name="GO Term" value="None" />
    </att>
    <att type="string" name="KEGG ID" value="None" />
    <att type="string" name="PATRIC ID" value="None" />
    <att type="string" name="STRING ID" value="None" />
    <att type="list" name="HMP Body Site">
      <att type="string" name="HMP Body Site" value="None" />
    </att>
    <att type="string" name="HMP Oxygen" value="None" />
    <att type="string" name="P01 gDNA" value="False" />
  </node>
  <node id="G9P1W0" label="G9P1W0">
    <att type="string" name="Sequence Source" value="USER" />
    <att type="list" name="Query IDs">
      <att type="string" name="Query IDs" value="G9P1W0" />
    </att>
    <att type="list" name="Other IDs">
      <att type="string" name="Other IDs" value="None" />
    </att>
    <att name="Cluster Number" type="integer" value="1" />
    <att name="Cluster Sequence Count" type="integer" value="664" />
    <att name="node.fillColor" type="string" value="#FF0000" />
    <att name="Present in ENA Database?" type="string" value="true" />
    <att name="Genome Neighbors in ENA Database?" type="string" value="true" />
    <att name="ENA Database Genome ID" type="string" value="ABDG02000026" />
    <att type="string" name="Organism" value="Hypocrea atroviridis  (strain ATCC 20476 / IMI 206040)" />
    <att type="string" name="Taxonomy ID" value="452589" />
    <att type="string" name="UniProt Annotation Status" value="TrEMBL" />
    <att type="list" name="Description">
      <att type="string" name="Description" value="Uncharacterized protein " />
    </att>
    <att type="string" name="Swissprot Description" value="NA" />
    <att type="integer" name="Sequence Length" value="217" />
    <att type="string" name="Gene Name" value="TRIATDRAFT_18328" />
    <att type="list" name="NCBI IDs">
      <att type="string" name="NCBI IDs" value="GI:358393987" />
      <att type="string" name="NCBI IDs" value="GI:927389357" />
      <att type="string" name="NCBI IDs" value="EMBL-CDS:EHK43388.1" />
      <att type="string" name="NCBI IDs" value="REFSEQ:XP_013940524.1" />
    </att>
    <att type="string" name="Superkingdom" value="Eukaryota" />
    <att type="string" name="Kingdom" value="Fungi" />
    <att type="string" name="Phylum" value="Ascomycota" />
    <att type="string" name="Class" value="Sordariomycetes" />
    <att type="string" name="Order" value="Hypocreales" />
    <att type="string" name="Family" value="Hypocreaceae" />
    <att type="string" name="Genus" value="Trichoderma" />
    <att type="string" name="Species" value="Trichoderma atroviride IMI 206040" />
    <att type="string" name="EC" value="None" />
    <att type="list" name="PFAM">
      <att type="string" name="PFAM" value="None" />
    </att>
    <att type="list" name="PDB">
      <att type="string" name="PDB" value="None" />
    </att>
    <att type="list" name="IPRO">
      <att type="string" name="IPRO" value="None" />
    </att>
    <att type="string" name="BRENDA ID" value="None" />
    <att type="list" name="CAZY Name">
      <att type="string" name="CAZY Name" value="None" />
    </att>
    <att type="list" name="GO Term">
      <att type="string" name="GO Term" value="None" />
    </att>
    <att type="string" name="KEGG ID" value="None" />
    <att type="string" name="PATRIC ID" value="None" />
    <att type="string" name="STRING ID" value="None" />
    <att type="list" name="HMP Body Site">
      <att type="string" name="HMP Body Site" value="None" />
    </att>
    <att type="string" name="HMP Oxygen" value="None" />
    <att type="string" name="P01 gDNA" value="False" />
  </node>
  <node id="A0A086TBG2" label="A0A086TBG2">
    <att type="string" name="Sequence Source" value="USER" />
    <att type="list" name="Query IDs">
      <att type="string" name="Query IDs" value="A0A086TBG2" />
    </att>
    <att type="list" name="Other IDs">
      <att type="string" name="Other IDs" value="None" />
    </att>
    <att name="Cluster Number" type="integer" value="1" />
    <att name="Cluster Sequence Count" type="integer" value="664" />
    <att name="node.fillColor" type="string" value="#FF0000" />
    <att name="Present in ENA Database?" type="string" value="true" />
    <att name="Genome Neighbors in ENA Database?" type="string" value="true" />
    <att name="ENA Database Genome ID" type="string" value="JPKY01000016" />
    <att type="string" name="Organism" value="Acremonium chrysogenum  (strain ATCC 11550 / CBS 779.69 / DSM 880 / JCM23072 / IMI 49137)" />
    <att type="string" name="Taxonomy ID" value="857340" />
    <att type="string" name="UniProt Annotation Status" value="TrEMBL" />
    <att type="list" name="Description">
      <att type="string" name="Description" value="Uncharacterized protein " />
    </att>
    <att type="string" name="Swissprot Description" value="NA" />
    <att type="integer" name="Sequence Length" value="374" />
    <att type="string" name="Gene Name" value="ACRE_024520" />
    <att type="list" name="NCBI IDs">
      <att type="string" name="NCBI IDs" value="GI:672796145" />
      <att type="string" name="NCBI IDs" value="EMBL-CDS:KFH46694.1" />
    </att>
    <att type="string" name="Superkingdom" value="Eukaryota" />
    <att type="string" name="Kingdom" value="Fungi" />
    <att type="string" name="Phylum" value="Ascomycota" />
    <att type="string" name="Class" value="Sordariomycetes" />
    <att type="string" name="Order" value="Hypocreales" />
    <att type="string" name="Family" value="NA" />
    <att type="string" name="Genus" value="Acremonium" />
    <att type="string" name="Species" value="Acremonium chrysogenum ATCC 11550" />
    <att type="string" name="EC" value="None" />
    <att type="list" name="PFAM">
      <att type="string" name="PFAM" value="None" />
    </att>
    <att type="list" name="PDB">
      <att type="string" name="PDB" value="None" />
    </att>
    <att type="list" name="IPRO">
      <att type="string" name="IPRO" value="None" />
    </att>
    <att type="string" name="BRENDA ID" value="None" />
    <att type="list" name="CAZY Name">
      <att type="string" name="CAZY Name" value="None" />
    </att>
    <att type="list" name="GO Term">
      <att type="string" name="GO Term" value="None" />
    </att>
    <att type="string" name="KEGG ID" value="None" />
    <att type="string" name="PATRIC ID" value="None" />
    <att type="string" name="STRING ID" value="None" />
    <att type="list" name="HMP Body Site">
      <att type="string" name="HMP Body Site" value="None" />
    </att>
    <att type="string" name="HMP Oxygen" value="None" />
    <att type="string" name="P01 gDNA" value="False" />
  </node>
  <node id="A0A093Y5B0" label="A0A093Y5B0">
    <att type="string" name="Sequence Source" value="USER" />
    <att type="list" name="Query IDs">
      <att type="string" name="Query IDs" value="A0A093Y5B0" />
    </att>
    <att type="list" name="Other IDs">
      <att type="string" name="Other IDs" value="None" />
    </att>
    <att name="Cluster Number" type="integer" value="1" />
    <att name="Cluster Sequence Count" type="integer" value="664" />
    <att name="node.fillColor" type="string" value="#FF0000" />
    <att name="Present in ENA Database?" type="string" value="true" />
    <att name="Genome Neighbors in ENA Database?" type="string" value="true" />
    <att name="ENA Database Genome ID" type="string" value="JPJR01000580" />
    <att type="string" name="Organism" value="Pseudogymnoascus sp. VKM F-3808." />
    <att type="string" name="Taxonomy ID" value="1391699" />
    <att type="string" name="UniProt Annotation Status" value="TrEMBL" />
    <att type="list" name="Description">
      <att type="string" name="Description" value="Uncharacterized protein " />
    </att>
    <att type="string" name="Swissprot Description" value="NA" />
    <att type="integer" name="Sequence Length" value="217" />
    <att type="string" name="Gene Name" value="O988_03498" />
    <att type="list" name="NCBI IDs">
      <att type="string" name="NCBI IDs" value="GI:682278271" />
      <att type="string" name="NCBI IDs" value="EMBL-CDS:KFY00129.1" />
    </att>
    <att type="string" name="Superkingdom" value="Eukaryota" />
    <att type="string" name="Kingdom" value="Fungi" />
    <att type="string" name="Phylum" value="Ascomycota" />
    <att type="string" name="Class" value="Leotiomycetes" />
    <att type="string" name="Order" value="NA" />
    <att type="string" name="Family" value="Pseudeurotiaceae" />
    <att type="string" name="Genus" value="Pseudogymnoascus" />
    <att type="string" name="Species" value="Pseudogymnoascus sp. VKM F-3808" />
    <att type="string" name="EC" value="None" />
    <att type="list" name="PFAM">
      <att type="string" name="PFAM" value="None" />
    </att>
    <att type="list" name="PDB">
      <att type="string" name="PDB" value="None" />
    </att>
    <att type="list" name="IPRO">
      <att type="string" name="IPRO" value="None" />
    </att>
    <att type="string" name="BRENDA ID" value="None" />
    <att type="list" name="CAZY Name">
      <att type="string" name="CAZY Name" value="None" />
    </att>
    <att type="list" name="GO Term">
      <att type="string" name="GO Term" value="None" />
    </att>
    <att type="string" name="KEGG ID" value="None" />
    <att type="string" name="PATRIC ID" value="None" />
    <att type="string" name="STRING ID" value="None" />
    <att type="list" name="HMP Body Site">
      <att type="string" name="HMP Body Site" value="None" />
    </att>
    <att type="string" name="HMP Oxygen" value="None" />
    <att type="string" name="P01 gDNA" value="False" />
  </node>
  <node id="A0A094DQ70" label="A0A094DQ70">
    <att type="string" name="Sequence Source" value="USER" />
    <att type="list" name="Query IDs">
      <att type="string" name="Query IDs" value="A0A094DQ70" />
    </att>
    <att type="list" name="Other IDs">
      <att type="string" name="Other IDs" value="None" />
    </att>
    <att name="Cluster Number" type="integer" value="1" />
    <att name="Cluster Sequence Count" type="integer" value="664" />
    <att name="node.fillColor" type="string" value="#FF0000" />
    <att name="Present in ENA Database?" type="string" value="true" />
    <att name="Genome Neighbors in ENA Database?" type="string" value="true" />
    <att name="ENA Database Genome ID" type="string" value="JPJY01000844" />
    <att type="string" name="Organism" value="Pseudogymnoascus sp. VKM F-4515 " />
    <att type="string" name="Taxonomy ID" value="1420909" />
    <att type="string" name="UniProt Annotation Status" value="TrEMBL" />
    <att type="list" name="Description">
      <att type="string" name="Description" value="Uncharacterized protein " />
    </att>
    <att type="string" name="Swissprot Description" value="NA" />
    <att type="integer" name="Sequence Length" value="217" />
    <att type="string" name="Gene Name" value="V496_04960" />
    <att type="list" name="NCBI IDs">
      <att type="string" name="NCBI IDs" value="GI:682377548" />
      <att type="string" name="NCBI IDs" value="EMBL-CDS:KFY61610.1" />
    </att>
    <att type="string" name="Superkingdom" value="Eukaryota" />
    <att type="string" name="Kingdom" value="Fungi" />
    <att type="string" name="Phylum" value="Ascomycota" />
    <att type="string" name="Class" value="Leotiomycetes" />
    <att type="string" name="Order" value="NA" />
    <att type="string" name="Family" value="Pseudeurotiaceae" />
    <att type="string" name="Genus" value="Pseudogymnoascus" />
    <att type="string" name="Species" value="Pseudogymnoascus sp. VKM F-4515 (FW-2607)" />
    <att type="string" name="EC" value="None" />
    <att type="list" name="PFAM">
      <att type="string" name="PFAM" value="None" />
    </att>
    <att type="list" name="PDB">
      <att type="string" name="PDB" value="None" />
    </att>
    <att type="list" name="IPRO">
      <att type="string" name="IPRO" value="None" />
    </att>
    <att type="string" name="BRENDA ID" value="None" />
    <att type="list" name="CAZY Name">
      <att type="string" name="CAZY Name" value="None" />
    </att>
    <att type="list" name="GO Term">
      <att type="string" name="GO Term" value="None" />
    </att>
    <att type="string" name="KEGG ID" value="None" />
    <att type="string" name="PATRIC ID" value="None" />
    <att type="string" name="STRING ID" value="None" />
    <att type="list" name="HMP Body Site">
      <att type="string" name="HMP Body Site" value="None" />
    </att>
    <att type="string" name="HMP Oxygen" value="None" />
    <att type="string" name="P01 gDNA" value="False" />
  </node>
  <node id="A0A094DRK2" label="A0A094DRK2">
    <att type="string" name="Sequence Source" value="USER" />
    <att type="list" name="Query IDs">
      <att type="string" name="Query IDs" value="A0A094DRK2" />
    </att>
    <att type="list" name="Other IDs">
      <att type="string" name="Other IDs" value="None" />
    </att>
    <att name="Cluster Number" type="integer" value="1" />
    <att name="Cluster Sequence Count" type="integer" value="664" />
    <att name="node.fillColor" type="string" value="#FF0000" />
    <att name="Present in ENA Database?" type="string" value="true" />
    <att name="Genome Neighbors in ENA Database?" type="string" value="true" />
    <att name="ENA Database Genome ID" type="string" value="JPJY01000101" />
    <att type="string" name="Organism" value="Pseudogymnoascus sp. VKM F-4515 " />
    <att type="string" name="Taxonomy ID" value="1420909" />
    <att type="string" name="UniProt Annotation Status" value="TrEMBL" />
    <att type="list" name="Description">
      <att type="string" name="Description" value="Uncharacterized protein " />
    </att>
    <att type="string" name="Swissprot Description" value="NA" />
    <att type="integer" name="Sequence Length" value="487" />
    <att type="string" name="Gene Name" value="V496_00685" />
    <att type="list" name="NCBI IDs">
      <att type="string" name="NCBI IDs" value="GI:682387289" />
      <att type="string" name="NCBI IDs" value="EMBL-CDS:KFY68934.1" />
    </att>
    <att type="string" name="Superkingdom" value="Eukaryota" />
    <att type="string" name="Kingdom" value="Fungi" />
    <att type="string" name="Phylum" value="Ascomycota" />
    <att type="string" name="Class" value="Leotiomycetes" />
    <att type="string" name="Order" value="NA" />
    <att type="string" name="Family" value="Pseudeurotiaceae" />
    <att type="string" name="Genus" value="Pseudogymnoascus" />
    <att type="string" name="Species" value="Pseudogymnoascus sp. VKM F-4515 (FW-2607)" />
    <att type="string" name="EC" value="None" />
    <att type="list" name="PFAM">
      <att type="string" name="PFAM" value="None" />
    </att>
    <att type="list" name="PDB">
      <att type="string" name="PDB" value="None" />
    </att>
    <att type="list" name="IPRO">
      <att type="string" name="IPRO" value="IPR036861" />
      <att type="string" name="IPRO" value="IPR001002" />
      <att type="string" name="IPRO" value="IPR001002" />
      <att type="string" name="IPRO" value="IPR003609" />
      <att type="string" name="IPRO" value="IPR001002" />
      <att type="string" name="IPRO" value="IPR036861" />
    </att>
    <att type="string" name="BRENDA ID" value="None" />
    <att type="list" name="CAZY Name">
      <att type="string" name="CAZY Name" value="None" />
    </att>
    <att type="list" name="GO Term">
      <att type="string" name="GO Term" value="0008061 chitin binding" />
    </att>
    <att type="string" name="KEGG ID" value="None" />
    <att type="string" name="PATRIC ID" value="None" />
    <att type="string" name="STRING ID" value="None" />
    <att type="list" name="HMP Body Site">
      <att type="string" name="HMP Body Site" value="None" />
    </att>
    <att type="string" name="HMP Oxygen" value="None" />
    <att type="string" name="P01 gDNA" value="False" />
  </node>
  <node id="A0A0B4FF42" label="A0A0B4FF42">
    <att type="string" name="Sequence Source" value="USER" />
    <att type="list" name="Query IDs">
      <att type="string" name="Query IDs" value="A0A0B4FF42" />
    </att>
    <att type="list" name="Other IDs">
      <att type="string" name="Other IDs" value="None" />
    </att>
    <att name="Cluster Number" type="integer" value="1" />
    <att name="Cluster Sequence Count" type="integer" value="664" />
    <att name="node.fillColor" type="string" value="#FF0000" />
    <att name="Present in ENA Database?" type="string" value="true" />
    <att name="Genome Neighbors in ENA Database?" type="string" value="true" />
    <att name="ENA Database Genome ID" type="string" value="AZNG01000019" />
    <att type="string" name="Organism" value="Metarhizium brunneum ARSEF 3297." />
    <att type="string" name="Taxonomy ID" value="1276141" />
    <att type="string" name="UniProt Annotation Status" value="TrEMBL" />
    <att type="list" name="Description">
      <att type="string" name="Description" value="Uncharacterized protein " />
    </att>
    <att type="string" name="Swissprot Description" value="NA" />
    <att type="integer" name="Sequence Length" value="220" />
    <att type="string" name="Gene Name" value="MBR_09046" />
    <att type="list" name="NCBI IDs">
      <att type="string" name="NCBI IDs" value="GI:953393536" />
      <att type="string" name="NCBI IDs" value="GI:743637670" />
      <att type="string" name="NCBI IDs" value="EMBL-CDS:KID69043.1" />
      <att type="string" name="NCBI IDs" value="REFSEQ:XP_014541010.1" />
    </att>
    <att type="string" name="Superkingdom" value="Eukaryota" />
    <att type="string" name="Kingdom" value="Fungi" />
    <att type="string" name="Phylum" value="Ascomycota" />
    <att type="string" name="Class" value="Sordariomycetes" />
    <att type="string" name="Order" value="Hypocreales" />
    <att type="string" name="Family" value="Clavicipitaceae" />
    <att type="string" name="Genus" value="Metarhizium" />
    <att type="string" name="Species" value="Metarhizium brunneum ARSEF 3297" />
    <att type="string" name="EC" value="None" />
    <att type="list" name="PFAM">
      <att type="string" name="PFAM" value="None" />
    </att>
    <att type="list" name="PDB">
      <att type="string" name="PDB" value="None" />
    </att>
    <att type="list" name="IPRO">
      <att type="string" name="IPRO" value="None" />
    </att>
    <att type="string" name="BRENDA ID" value="None" />
    <att type="list" name="CAZY Name">
      <att type="string" name="CAZY Name" value="None" />
    </att>
    <att type="list" name="GO Term">
      <att type="string" name="GO Term" value="None" />
    </att>
    <att type="string" name="KEGG ID" value="None" />
    <att type="string" name="PATRIC ID" value="None" />
    <att type="string" name="STRING ID" value="None" />
    <att type="list" name="HMP Body Site">
      <att type="string" name="HMP Body Site" value="None" />
    </att>
    <att type="string" name="HMP Oxygen" value="None" />
    <att type="string" name="P01 gDNA" value="False" />
  </node>
  <node id="A0A0C3GZ02" label="A0A0C3GZ02">
    <att type="string" name="Sequence Source" value="USER" />
    <att type="list" name="Query IDs">
      <att type="string" name="Query IDs" value="A0A0C3GZ02" />
    </att>
    <att type="list" name="Other IDs">
      <att type="string" name="Other IDs" value="None" />
    </att>
    <att name="Cluster Number" type="integer" value="1" />
    <att name="Cluster Sequence Count" type="integer" value="664" />
    <att name="node.fillColor" type="string" value="#FF0000" />
    <att name="Present in ENA Database?" type="string" value="true" />
    <att name="Genome Neighbors in ENA Database?" type="string" value="true" />
    <att name="ENA Database Genome ID" type="string" value="KN832876" />
    <att type="string" name="Organism" value="Oidiodendron maius Zn." />
    <att type="string" name="Taxonomy ID" value="913774" />
    <att type="string" name="UniProt Annotation Status" value="TrEMBL" />
    <att type="list" name="Description">
      <att type="string" name="Description" value="Uncharacterized protein " />
    </att>
    <att type="string" name="Swissprot Description" value="NA" />
    <att type="integer" name="Sequence Length" value="410" />
    <att type="string" name="Gene Name" value="OIDMADRAFT_163464" />
    <att type="list" name="NCBI IDs">
      <att type="string" name="NCBI IDs" value="GI:751753022" />
      <att type="string" name="NCBI IDs" value="EMBL-CDS:KIN01201.1" />
    </att>
    <att type="string" name="Superkingdom" value="Eukaryota" />
    <att type="string" name="Kingdom" value="Fungi" />
    <att type="string" name="Phylum" value="Ascomycota" />
    <att type="string" name="Class" value="Leotiomycetes" />
    <att type="string" name="Order" value="NA" />
    <att type="string" name="Family" value="Myxotrichaceae" />
    <att type="string" name="Genus" value="Oidiodendron" />
    <att type="string" name="Species" value="Oidiodendron maius Zn" />
    <att type="string" name="EC" value="None" />
    <att type="list" name="PFAM">
      <att type="string" name="PFAM" value="None" />
    </att>
    <att type="list" name="PDB">
      <att type="string" name="PDB" value="None" />
    </att>
    <att type="list" name="IPRO">
      <att type="string" name="IPRO" value="None" />
    </att>
    <att type="string" name="BRENDA ID" value="None" />
    <att type="list" name="CAZY Name">
      <att type="string" name="CAZY Name" value="None" />
    </att>
    <att type="list" name="GO Term">
      <att type="string" name="GO Term" value="None" />
    </att>
    <att type="string" name="KEGG ID" value="None" />
    <att type="string" name="PATRIC ID" value="None" />
    <att type="string" name="STRING ID" value="None" />
    <att type="list" name="HMP Body Site">
      <att type="string" name="HMP Body Site" value="None" />
    </att>
    <att type="string" name="HMP Oxygen" value="None" />
    <att type="string" name="P01 gDNA" value="False" />
  </node>
  <node id="A0A0F8B100" label="A0A0F8B100">
    <att type="string" name="Sequence Source" value="USER" />
    <att type="list" name="Query IDs">
      <att type="string" name="Query IDs" value="A0A0F8B100" />
    </att>
    <att type="list" name="Other IDs">
      <att type="string" name="Other IDs" value="None" />
    </att>
    <att name="Cluster Number" type="integer" value="1" />
    <att name="Cluster Sequence Count" type="integer" value="664" />
    <att name="node.fillColor" type="string" value="#FF0000" />
    <att name="Present in ENA Database?" type="string" value="true" />
    <att name="Genome Neighbors in ENA Database?" type="string" value="true" />
    <att name="ENA Database Genome ID" type="string" value="LBBL01000142" />
    <att type="string" name="Organism" value="Ceratocystis fimbriata f. sp. platani." />
    <att type="string" name="Taxonomy ID" value="88771" />
    <att type="string" name="UniProt Annotation Status" value="TrEMBL" />
    <att type="list" name="Description">
      <att type="string" name="Description" value="Uncharacterized protein " />
    </att>
    <att type="string" name="Swissprot Description" value="NA" />
    <att type="integer" name="Sequence Length" value="420" />
    <att type="string" name="Gene Name" value="CFO_g2948" />
    <att type="list" name="NCBI IDs">
      <att type="string" name="NCBI IDs" value="GI:814600056" />
      <att type="string" name="NCBI IDs" value="EMBL-CDS:KKF94726.1" />
    </att>
    <att type="string" name="Superkingdom" value="Eukaryota" />
    <att type="string" name="Kingdom" value="Fungi" />
    <att type="string" name="Phylum" value="Ascomycota" />
    <att type="string" name="Class" value="Sordariomycetes" />
    <att type="string" name="Order" value="Microascales" />
    <att type="string" name="Family" value="Ceratocystidaceae" />
    <att type="string" name="Genus" value="Ceratocystis" />
    <att type="string" name="Species" value="Ceratocystis platani" />
    <att type="string" name="EC" value="None" />
    <att type="list" name="PFAM">
      <att type="string" name="PFAM" value="None" />
    </att>
    <att type="list" name="PDB">
      <att type="string" name="PDB" value="None" />
    </att>
    <att type="list" name="IPRO">
      <att type="string" name="IPRO" value="None" />
    </att>
    <att type="string" name="BRENDA ID" value="None" />
    <att type="list" name="CAZY Name">
      <att type="string" name="CAZY Name" value="None" />
    </att>
    <att type="list" name="GO Term">
      <att type="string" name="GO Term" value="None" />
    </att>
    <att type="string" name="KEGG ID" value="None" />
    <att type="string" name="PATRIC ID" value="None" />
    <att type="string" name="STRING ID" value="None" />
    <att type="list" name="HMP Body Site">
      <att type="string" name="HMP Body Site" value="None" />
    </att>
    <att type="string" name="HMP Oxygen" value="None" />
    <att type="string" name="P01 gDNA" value="False" />
  </node>
  <node id="A0A0H1B525" label="A0A0H1B525">
    <att type="string" name="Sequence Source" value="USER" />
    <att type="list" name="Query IDs">
      <att type="string" name="Query IDs" value="A0A0H1B525" />
    </att>
    <att type="list" name="Other IDs">
      <att type="string" name="Other IDs" value="None" />
    </att>
    <att name="Cluster Number" type="integer" value="1" />
    <att name="Cluster Sequence Count" type="integer" value="664" />
    <att name="node.fillColor" type="string" value="#FF0000" />
    <att name="Present in ENA Database?" type="string" value="true" />
    <att name="Genome Neighbors in ENA Database?" type="string" value="true" />
    <att name="ENA Database Genome ID" type="string" value="LDEV01003291" />
    <att type="string" name="Organism" value="Emmonsia parva UAMH 139." />
    <att type="string" name="Taxonomy ID" value="1246674" />
    <att type="string" name="UniProt Annotation Status" value="TrEMBL" />
    <att type="list" name="Description">
      <att type="string" name="Description" value="DNA-directed RNA polymerase " />
    </att>
    <att type="string" name="Swissprot Description" value="NA" />
    <att type="integer" name="Sequence Length" value="254" />
    <att type="string" name="Gene Name" value="EMPG_10443" />
    <att type="list" name="NCBI IDs">
      <att type="string" name="NCBI IDs" value="GI:824362218" />
      <att type="string" name="NCBI IDs" value="EMBL-CDS:KLJ06107.1" />
    </att>
    <att type="string" name="Superkingdom" value="Eukaryota" />
    <att type="string" name="Kingdom" value="Fungi" />
    <att type="string" name="Phylum" value="Ascomycota" />
    <att type="string" name="Class" value="Eurotiomycetes" />
    <att type="string" name="Order" value="Onygenales" />
    <att type="string" name="Family" value="Ajellomycetaceae" />
    <att type="string" name="Genus" value="Emmonsia" />
    <att type="string" name="Species" value="Emmonsia parva UAMH 139" />
    <att type="string" name="EC" value="None" />
    <att type="list" name="PFAM">
      <att type="string" name="PFAM" value="None" />
    </att>
    <att type="list" name="PDB">
      <att type="string" name="PDB" value="None" />
    </att>
    <att type="list" name="IPRO">
      <att type="string" name="IPRO" value="None" />
    </att>
    <att type="string" name="BRENDA ID" value="None" />
    <att type="list" name="CAZY Name">
      <att type="string" name="CAZY Name" value="None" />
    </att>
    <att type="list" name="GO Term">
      <att type="string" name="GO Term" value="0003899 DNA-directed 5'-3' RNA polymerase activity" />
    </att>
    <att type="string" name="KEGG ID" value="None" />
    <att type="string" name="PATRIC ID" value="None" />
    <att type="string" name="STRING ID" value="None" />
    <att type="list" name="HMP Body Site">
      <att type="string" name="HMP Body Site" value="None" />
    </att>
    <att type="string" name="HMP Oxygen" value="None" />
    <att type="string" name="P01 gDNA" value="False" />
  </node>
  <node id="A0A0J5PYV6" label="A0A0J5PYV6">
    <att type="string" name="Sequence Source" value="USER" />
    <att type="list" name="Query IDs">
      <att type="string" name="Query IDs" value="A0A0J5PYV6" />
    </att>
    <att type="list" name="Other IDs">
      <att type="string" name="Other IDs" value="None" />
    </att>
    <att name="Cluster Number" type="integer" value="1" />
    <att name="Cluster Sequence Count" type="integer" value="664" />
    <att name="node.fillColor" type="string" value="#FF0000" />
    <att name="Present in ENA Database?" type="string" value="true" />
    <att name="Genome Neighbors in ENA Database?" type="string" value="true" />
    <att name="ENA Database Genome ID" type="string" value="KQ087362" />
    <att type="string" name="Organism" value="Aspergillus fumigatus Z5." />
    <att type="string" name="Taxonomy ID" value="1437362" />
    <att type="string" name="UniProt Annotation Status" value="TrEMBL" />
    <att type="list" name="Description">
      <att type="string" name="Description" value="Endoglucanase " />
    </att>
    <att type="string" name="Swissprot Description" value="NA" />
    <att type="integer" name="Sequence Length" value="212" />
    <att type="string" name="Gene Name" value="Y699_02036" />
    <att type="list" name="NCBI IDs">
      <att type="string" name="NCBI IDs" value="GI:846915017" />
      <att type="string" name="NCBI IDs" value="EMBL-CDS:KMK60835.1" />
    </att>
    <att type="string" name="Superkingdom" value="Eukaryota" />
    <att type="string" name="Kingdom" value="Fungi" />
    <att type="string" name="Phylum" value="Ascomycota" />
    <att type="string" name="Class" value="Eurotiomycetes" />
    <att type="string" name="Order" value="Eurotiales" />
    <att type="string" name="Family" value="Aspergillaceae" />
    <att type="string" name="Genus" value="Aspergillus" />
    <att type="string" name="Species" value="Aspergillus fumigatus Z5" />
    <att type="string" name="EC" value="None" />
    <att type="list" name="PFAM">
      <att type="string" name="PFAM" value="PF03067" />
    </att>
    <att type="list" name="PDB">
      <att type="string" name="PDB" value="None" />
    </att>
    <att type="list" name="IPRO">
      <att type="string" name="IPRO" value="IPR004302" />
    </att>
    <att type="string" name="BRENDA ID" value="None" />
    <att type="list" name="CAZY Name">
      <att type="string" name="CAZY Name" value="None" />
    </att>
    <att type="list" name="GO Term">
      <att type="string" name="GO Term" value="None" />
    </att>
    <att type="string" name="KEGG ID" value="None" />
    <att type="string" name="PATRIC ID" value="None" />
    <att type="string" name="STRING ID" value="None" />
    <att type="list" name="HMP Body Site">
      <att type="string" name="HMP Body Site" value="None" />
    </att>
    <att type="string" name="HMP Oxygen" value="None" />
    <att type="string" name="P01 gDNA" value="False" />
  </node>
  <node id="A0A0A2VMA6" label="A0A0A2VMA6">
    <att type="string" name="Sequence Source" value="USER" />
    <att type="list" name="Query IDs">
      <att type="string" name="Query IDs" value="A0A0A2VMA6" />
    </att>
    <att type="list" name="Other IDs">
      <att type="string" name="Other IDs" value="None" />
    </att>
    <att name="Cluster Number" type="integer" value="2" />
    <att name="Cluster Sequence Count" type="integer" value="497" />
    <att name="node.fillColor" type="string" value="#0000FF" />
    <att name="Present in ENA Database?" type="string" value="true" />
    <att name="Genome Neighbors in ENA Database?" type="string" value="true" />
    <att name="ENA Database Genome ID" type="string" value="ANFO01000710" />
    <att type="string" name="Organism" value="Beauveria bassiana D1-5." />
    <att type="string" name="Taxonomy ID" value="1245745" />
    <att type="string" name="UniProt Annotation Status" value="TrEMBL" />
    <att type="list" name="Description">
      <att type="string" name="Description" value="Uncharacterized protein " />
    </att>
    <att type="string" name="Swissprot Description" value="NA" />
    <att type="integer" name="Sequence Length" value="403" />
    <att type="string" name="Gene Name" value="BBAD15_g7428" />
    <att type="list" name="NCBI IDs">
      <att type="string" name="NCBI IDs" value="GI:701772720" />
      <att type="string" name="NCBI IDs" value="EMBL-CDS:KGQ07255.1" />
    </att>
    <att type="string" name="Superkingdom" value="Eukaryota" />
    <att type="string" name="Kingdom" value="Fungi" />
    <att type="string" name="Phylum" value="Ascomycota" />
    <att type="string" name="Class" value="Sordariomycetes" />
    <att type="string" name="Order" value="Hypocreales" />
    <att type="string" name="Family" value="Cordycipitaceae" />
    <att type="string" name="Genus" value="Beauveria" />
    <att type="string" name="Species" value="Beauveria bassiana D1-5" />
    <att type="string" name="EC" value="None" />
    <att type="list" name="PFAM">
      <att type="string" name="PFAM" value="PF03067" />
    </att>
    <att type="list" name="PDB">
      <att type="string" name="PDB" value="None" />
    </att>
    <att type="list" name="IPRO">
      <att type="string" name="IPRO" value="IPR004302" />
    </att>
    <att type="string" name="BRENDA ID" value="None" />
    <att type="list" name="CAZY Name">
      <att type="string" name="CAZY Name" value="None" />
    </att>
    <att type="list" name="GO Term">
      <att type="string" name="GO Term" value="None" />
    </att>
    <att type="string" name="KEGG ID" value="None" />
    <att type="string" name="PATRIC ID" value="None" />
    <att type="string" name="STRING ID" value="None" />
    <att type="list" name="HMP Body Site">
      <att type="string" name="HMP Body Site" value="None" />
    </att>
    <att type="string" name="HMP Oxygen" value="None" />
    <att type="string" name="P01 gDNA" value="False" />
  </node>
  <node id="A0A167LJS5" label="A0A167LJS5">
    <att type="string" name="Sequence Source" value="USER" />
    <att type="list" name="Query IDs">
      <att type="string" name="Query IDs" value="A0A167LJS5" />
    </att>
    <att type="list" name="Other IDs">
      <att type="string" name="Other IDs" value="None" />
    </att>
    <att name="Cluster Number" type="integer" value="1" />
    <att name="Cluster Sequence Count" type="integer" value="664" />
    <att name="node.fillColor" type="string" value="#FF0000" />
    <att name="Present in ENA Database?" type="string" value="true" />
    <att name="Genome Neighbors in ENA Database?" type="string" value="true" />
    <att name="ENA Database Genome ID" type="string" value="AZHB01000039" />
    <att type="string" name="Organism" value="Cordyceps fumosorosea ARSEF 2679." />
    <att type="string" name="Taxonomy ID" value="1081104" />
    <att type="string" name="UniProt Annotation Status" value="TrEMBL" />
    <att type="list" name="Description">
      <att type="string" name="Description" value="Uncharacterized protein " />
    </att>
    <att type="string" name="Swissprot Description" value="NA" />
    <att type="integer" name="Sequence Length" value="230" />
    <att type="string" name="Gene Name" value="ISF_09012" />
    <att type="list" name="NCBI IDs">
      <att type="string" name="NCBI IDs" value="GI:1089744826" />
      <att type="string" name="NCBI IDs" value="GI:1025665741" />
      <att type="string" name="NCBI IDs" value="EMBL-CDS:OAA53171.1" />
      <att type="string" name="NCBI IDs" value="REFSEQ:XP_018700243.1" />
    </att>
    <att type="string" name="Superkingdom" value="Eukaryota" />
    <att type="string" name="Kingdom" value="Fungi" />
    <att type="string" name="Phylum" value="Ascomycota" />
    <att type="string" name="Class" value="Sordariomycetes" />
    <att type="string" name="Order" value="Hypocreales" />
    <att type="string" name="Family" value="Cordycipitaceae" />
    <att type="string" name="Genus" value="Cordyceps" />
    <att type="string" name="Species" value="Cordyceps fumosorosea ARSEF 2679" />
    <att type="string" name="EC" value="None" />
    <att type="list" name="PFAM">
      <att type="string" name="PFAM" value="None" />
    </att>
    <att type="list" name="PDB">
      <att type="string" name="PDB" value="None" />
    </att>
    <att type="list" name="IPRO">
      <att type="string" name="IPRO" value="None" />
    </att>
    <att type="string" name="BRENDA ID" value="None" />
    <att type="list" name="CAZY Name">
      <att type="string" name="CAZY Name" value="None" />
    </att>
    <att type="list" name="GO Term">
      <att type="string" name="GO Term" value="None" />
    </att>
    <att type="string" name="KEGG ID" value="None" />
    <att type="string" name="PATRIC ID" value="None" />
    <att type="string" name="STRING ID" value="None" />
    <att type="list" name="HMP Body Site">
      <att type="string" name="HMP Body Site" value="None" />
    </att>
    <att type="string" name="HMP Oxygen" value="None" />
    <att type="string" name="P01 gDNA" value="False" />
  </node>
  <node id="A0A168B9X3" label="A0A168B9X3">
    <att type="string" name="Sequence Source" value="USER" />
    <att type="list" name="Query IDs">
      <att type="string" name="Query IDs" value="A0A168B9X3" />
    </att>
    <att type="list" name="Other IDs">
      <att type="string" name="Other IDs" value="None" />
    </att>
    <att name="Cluster Number" type="integer" value="1" />
    <att name="Cluster Sequence Count" type="integer" value="664" />
    <att name="node.fillColor" type="string" value="#FF0000" />
    <att name="Present in ENA Database?" type="string" value="true" />
    <att name="Genome Neighbors in ENA Database?" type="string" value="true" />
    <att name="ENA Database Genome ID" type="string" value="AZHB01000005" />
    <att type="string" name="Organism" value="Cordyceps fumosorosea ARSEF 2679." />
    <att type="string" name="Taxonomy ID" value="1081104" />
    <att type="string" name="UniProt Annotation Status" value="TrEMBL" />
    <att type="list" name="Description">
      <att type="string" name="Description" value="Uncharacterized protein " />
    </att>
    <att type="string" name="Swissprot Description" value="NA" />
    <att type="integer" name="Sequence Length" value="237" />
    <att type="string" name="Gene Name" value="ISF_03096" />
    <att type="list" name="NCBI IDs">
      <att type="string" name="NCBI IDs" value="GI:1089732992" />
      <att type="string" name="NCBI IDs" value="GI:1025682525" />
      <att type="string" name="NCBI IDs" value="EMBL-CDS:OAA69826.1" />
      <att type="string" name="NCBI IDs" value="REFSEQ:XP_018706430.1" />
    </att>
    <att type="string" name="Superkingdom" value="Eukaryota" />
    <att type="string" name="Kingdom" value="Fungi" />
    <att type="string" name="Phylum" value="Ascomycota" />
    <att type="string" name="Class" value="Sordariomycetes" />
    <att type="string" name="Order" value="Hypocreales" />
    <att type="string" name="Family" value="Cordycipitaceae" />
    <att type="string" name="Genus" value="Cordyceps" />
    <att type="string" name="Species" value="Cordyceps fumosorosea ARSEF 2679" />
    <att type="string" name="EC" value="None" />
    <att type="list" name="PFAM">
      <att type="string" name="PFAM" value="None" />
    </att>
    <att type="list" name="PDB">
      <att type="string" name="PDB" value="None" />
    </att>
    <att type="list" name="IPRO">
      <att type="string" name="IPRO" value="None" />
    </att>
    <att type="string" name="BRENDA ID" value="None" />
    <att type="list" name="CAZY Name">
      <att type="string" name="CAZY Name" value="None" />
    </att>
    <att type="list" name="GO Term">
      <att type="string" name="GO Term" value="None" />
    </att>
    <att type="string" name="KEGG ID" value="None" />
    <att type="string" name="PATRIC ID" value="None" />
    <att type="string" name="STRING ID" value="None" />
    <att type="list" name="HMP Body Site">
      <att type="string" name="HMP Body Site" value="None" />
    </att>
    <att type="string" name="HMP Oxygen" value="None" />
    <att type="string" name="P01 gDNA" value="False" />
  </node>
  <node id="A0A1B8B6W8" label="A0A1B8B6W8">
    <att type="string" name="Sequence Source" value="USER" />
    <att type="list" name="Query IDs">
      <att type="string" name="Query IDs" value="A0A1B8B6W8" />
    </att>
    <att type="list" name="Other IDs">
      <att type="string" name="Other IDs" value="None" />
    </att>
    <att name="Cluster Number" type="integer" value="4" />
    <att name="Cluster Sequence Count" type="integer" value="55" />
    <att name="node.fillColor" type="string" value="#008000" />
    <att name="Present in ENA Database?" type="string" value="true" />
    <att name="Genome Neighbors in ENA Database?" type="string" value="true" />
    <att name="ENA Database Genome ID" type="string" value="LYXU01000001" />
    <att type="string" name="Organism" value="Fusarium poae." />
    <att type="string" name="Taxonomy ID" value="36050" />
    <att type="string" name="UniProt Annotation Status" value="TrEMBL" />
    <att type="list" name="Description">
      <att type="string" name="Description" value="Uncharacterized protein " />
    </att>
    <att type="string" name="Swissprot Description" value="NA" />
    <att type="integer" name="Sequence Length" value="398" />
    <att type="string" name="Gene Name" value="FPOA_02411" />
    <att type="list" name="NCBI IDs">
      <att type="string" name="NCBI IDs" value="GI:1040035748" />
      <att type="string" name="NCBI IDs" value="EMBL-CDS:OBS28473.1" />
    </att>
    <att type="string" name="Superkingdom" value="Eukaryota" />
    <att type="string" name="Kingdom" value="Fungi" />
    <att type="string" name="Phylum" value="Ascomycota" />
    <att type="string" name="Class" value="Sordariomycetes" />
    <att type="string" name="Order" value="Hypocreales" />
    <att type="string" name="Family" value="Nectriaceae" />
    <att type="string" name="Genus" value="Fusarium" />
    <att type="string" name="Species" value="Fusarium poae" />
    <att type="string" name="EC" value="None" />
    <att type="list" name="PFAM">
      <att type="string" name="PFAM" value="None" />
    </att>
    <att type="list" name="PDB">
      <att type="string" name="PDB" value="None" />
    </att>
    <att type="list" name="IPRO">
      <att type="string" name="IPRO" value="None" />
    </att>
    <att type="string" name="BRENDA ID" value="None" />
    <att type="list" name="CAZY Name">
      <att type="string" name="CAZY Name" value="None" />
    </att>
    <att type="list" name="GO Term">
      <att type="string" name="GO Term" value="None" />
    </att>
    <att type="string" name="KEGG ID" value="None" />
    <att type="string" name="PATRIC ID" value="None" />
    <att type="string" name="STRING ID" value="None" />
    <att type="list" name="HMP Body Site">
      <att type="string" name="HMP Body Site" value="None" />
    </att>
    <att type="string" name="HMP Oxygen" value="None" />
    <att type="string" name="P01 gDNA" value="False" />
  </node>
  <node id="A0A1B8D9W0" label="A0A1B8D9W0">
    <att type="string" name="Sequence Source" value="USER" />
    <att type="list" name="Query IDs">
      <att type="string" name="Query IDs" value="A0A1B8D9W0" />
    </att>
    <att type="list" name="Other IDs">
      <att type="string" name="Other IDs" value="None" />
    </att>
    <att name="Cluster Number" type="integer" value="1" />
    <att name="Cluster Sequence Count" type="integer" value="664" />
    <att name="node.fillColor" type="string" value="#FF0000" />
    <att name="Present in ENA Database?" type="string" value="true" />
    <att name="Genome Neighbors in ENA Database?" type="string" value="true" />
    <att name="ENA Database Genome ID" type="string" value="KV456155" />
    <att type="string" name="Organism" value="Pseudogymnoascus sp. 24MN13." />
    <att type="string" name="Taxonomy ID" value="1622150" />
    <att type="string" name="UniProt Annotation Status" value="TrEMBL" />
    <att type="list" name="Description">
      <att type="string" name="Description" value="Uncharacterized protein " />
    </att>
    <att type="string" name="Swissprot Description" value="NA" />
    <att type="integer" name="Sequence Length" value="355" />
    <att type="string" name="Gene Name" value="VE04_03621" />
    <att type="list" name="NCBI IDs">
      <att type="string" name="NCBI IDs" value="GI:1040516811" />
      <att type="string" name="NCBI IDs" value="EMBL-CDS:OBT55948.1" />
    </att>
    <att type="string" name="Superkingdom" value="Eukaryota" />
    <att type="string" name="Kingdom" value="Fungi" />
    <att type="string" name="Phylum" value="Ascomycota" />
    <att type="string" name="Class" value="Leotiomycetes" />
    <att type="string" name="Order" value="NA" />
    <att type="string" name="Family" value="Pseudeurotiaceae" />
    <att type="string" name="Genus" value="Pseudogymnoascus" />
    <att type="string" name="Species" value="Pseudogymnoascus sp. 24MN13" />
    <att type="string" name="EC" value="None" />
    <att type="list" name="PFAM">
      <att type="string" name="PFAM" value="PF00187" />
    </att>
    <att type="list" name="PDB">
      <att type="string" name="PDB" value="None" />
    </att>
    <att type="list" name="IPRO">
      <att type="string" name="IPRO" value="IPR036861" />
      <att type="string" name="IPRO" value="IPR001002" />
      <att type="string" name="IPRO" value="IPR001002" />
      <att type="string" name="IPRO" value="IPR001002" />
      <att type="string" name="IPRO" value="IPR001002" />
      <att type="string" name="IPRO" value="IPR036861" />
    </att>
    <att type="string" name="BRENDA ID" value="None" />
    <att type="list" name="CAZY Name">
      <att type="string" name="CAZY Name" value="None" />
    </att>
    <att type="list" name="GO Term">
      <att type="string" name="GO Term" value="0008061 chitin binding" />
    </att>
    <att type="string" name="KEGG ID" value="None" />
    <att type="string" name="PATRIC ID" value="None" />
    <att type="string" name="STRING ID" value="None" />
    <att type="list" name="HMP Body Site">
      <att type="string" name="HMP Body Site" value="None" />
    </att>
    <att type="string" name="HMP Oxygen" value="None" />
    <att type="string" name="P01 gDNA" value="False" />
  </node>
  <node id="A0A1B8EEE9" label="A0A1B8EEE9">
    <att type="string" name="Sequence Source" value="USER" />
    <att type="list" name="Query IDs">
      <att type="string" name="Query IDs" value="A0A1B8EEE9" />
    </att>
    <att type="list" name="Other IDs">
      <att type="string" name="Other IDs" value="None" />
    </att>
    <att name="Cluster Number" type="integer" value="1" />
    <att name="Cluster Sequence Count" type="integer" value="664" />
    <att name="node.fillColor" type="string" value="#FF0000" />
    <att name="Present in ENA Database?" type="string" value="true" />
    <att name="Genome Neighbors in ENA Database?" type="string" value="true" />
    <att name="ENA Database Genome ID" type="string" value="KV454976" />
    <att type="string" name="Organism" value="Pseudogymnoascus sp. 23342-1-I1." />
    <att type="string" name="Taxonomy ID" value="1524831" />
    <att type="string" name="UniProt Annotation Status" value="TrEMBL" />
    <att type="list" name="Description">
      <att type="string" name="Description" value="Uncharacterized protein " />
    </att>
    <att type="string" name="Swissprot Description" value="NA" />
    <att type="integer" name="Sequence Length" value="424" />
    <att type="string" name="Gene Name" value="VE03_00859" />
    <att type="list" name="NCBI IDs">
      <att type="string" name="NCBI IDs" value="GI:1040532702" />
      <att type="string" name="NCBI IDs" value="EMBL-CDS:OBT69722.1" />
    </att>
    <att type="string" name="Superkingdom" value="Eukaryota" />
    <att type="string" name="Kingdom" value="Fungi" />
    <att type="string" name="Phylum" value="Ascomycota" />
    <att type="string" name="Class" value="Leotiomycetes" />
    <att type="string" name="Order" value="NA" />
    <att type="string" name="Family" value="Pseudeurotiaceae" />
    <att type="string" name="Genus" value="Pseudogymnoascus" />
    <att type="string" name="Species" value="Pseudogymnoascus sp. 23342-1-I1" />
    <att type="string" name="EC" value="None" />
    <att type="list" name="PFAM">
      <att type="string" name="PFAM" value="None" />
    </att>
    <att type="list" name="PDB">
      <att type="string" name="PDB" value="None" />
    </att>
    <att type="list" name="IPRO">
      <att type="string" name="IPRO" value="IPR036861" />
      <att type="string" name="IPRO" value="IPR001002" />
      <att type="string" name="IPRO" value="IPR001002" />
      <att type="string" name="IPRO" value="IPR001002" />
      <att type="string" name="IPRO" value="IPR036861" />
    </att>
    <att type="string" name="BRENDA ID" value="None" />
    <att type="list" name="CAZY Name">
      <att type="string" name="CAZY Name" value="None" />
    </att>
    <att type="list" name="GO Term">
      <att type="string" name="GO Term" value="0008061 chitin binding" />
    </att>
    <att type="string" name="KEGG ID" value="None" />
    <att type="string" name="PATRIC ID" value="None" />
    <att type="string" name="STRING ID" value="None" />
    <att type="list" name="HMP Body Site">
      <att type="string" name="HMP Body Site" value="None" />
    </att>
    <att type="string" name="HMP Oxygen" value="None" />
    <att type="string" name="P01 gDNA" value="False" />
  </node>
  <node id="A0A1B8EIX6" label="A0A1B8EIX6">
    <att type="string" name="Sequence Source" value="USER" />
    <att type="list" name="Query IDs">
      <att type="string" name="Query IDs" value="A0A1B8EIX6" />
    </att>
    <att type="list" name="Other IDs">
      <att type="string" name="Other IDs" value="None" />
    </att>
    <att name="Cluster Number" type="integer" value="1" />
    <att name="Cluster Sequence Count" type="integer" value="664" />
    <att name="node.fillColor" type="string" value="#FF0000" />
    <att name="Present in ENA Database?" type="string" value="true" />
    <att name="Genome Neighbors in ENA Database?" type="string" value="true" />
    <att name="ENA Database Genome ID" type="string" value="KV458932" />
    <att type="string" name="Organism" value="Pseudogymnoascus sp. 05NY08." />
    <att type="string" name="Taxonomy ID" value="1622149" />
    <att type="string" name="UniProt Annotation Status" value="TrEMBL" />
    <att type="list" name="Description">
      <att type="string" name="Description" value="Uncharacterized protein " />
    </att>
    <att type="string" name="Swissprot Description" value="NA" />
    <att type="integer" name="Sequence Length" value="217" />
    <att type="string" name="Gene Name" value="VF21_09947" />
    <att type="list" name="NCBI IDs">
      <att type="string" name="NCBI IDs" value="GI:1040534705" />
      <att type="string" name="NCBI IDs" value="EMBL-CDS:OBT71305.1" />
    </att>
    <att type="string" name="Superkingdom" value="Eukaryota" />
    <att type="string" name="Kingdom" value="Fungi" />
    <att type="string" name="Phylum" value="Ascomycota" />
    <att type="string" name="Class" value="Leotiomycetes" />
    <att type="string" name="Order" value="NA" />
    <att type="string" name="Family" value="Pseudeurotiaceae" />
    <att type="string" name="Genus" value="Pseudogymnoascus" />
    <att type="string" name="Species" value="Pseudogymnoascus sp. 05NY08" />
    <att type="string" name="EC" value="None" />
    <att type="list" name="PFAM">
      <att type="string" name="PFAM" value="None" />
    </att>
    <att type="list" name="PDB">
      <att type="string" name="PDB" value="None" />
    </att>
    <att type="list" name="IPRO">
      <att type="string" name="IPRO" value="None" />
    </att>
    <att type="string" name="BRENDA ID" value="None" />
    <att type="list" name="CAZY Name">
      <att type="string" name="CAZY Name" value="None" />
    </att>
    <att type="list" name="GO Term">
      <att type="string" name="GO Term" value="None" />
    </att>
    <att type="string" name="KEGG ID" value="None" />
    <att type="string" name="PATRIC ID" value="None" />
    <att type="string" name="STRING ID" value="None" />
    <att type="list" name="HMP Body Site">
      <att type="string" name="HMP Body Site" value="None" />
    </att>
    <att type="string" name="HMP Oxygen" value="None" />
    <att type="string" name="P01 gDNA" value="False" />
  </node>
  <node id="A0A1B8FGC5" label="A0A1B8FGC5">
    <att type="string" name="Sequence Source" value="USER" />
    <att type="list" name="Query IDs">
      <att type="string" name="Query IDs" value="A0A1B8FGC5" />
    </att>
    <att type="list" name="Other IDs">
      <att type="string" name="Other IDs" value="None" />
    </att>
    <att name="Cluster Number" type="integer" value="1" />
    <att name="Cluster Sequence Count" type="integer" value="664" />
    <att name="node.fillColor" type="string" value="#FF0000" />
    <att name="Present in ENA Database?" type="string" value="true" />
    <att name="Genome Neighbors in ENA Database?" type="string" value="true" />
    <att name="ENA Database Genome ID" type="string" value="KV459560" />
    <att type="string" name="Organism" value="Pseudogymnoascus sp. 03VT05." />
    <att type="string" name="Taxonomy ID" value="1622148" />
    <att type="string" name="UniProt Annotation Status" value="TrEMBL" />
    <att type="list" name="Description">
      <att type="string" name="Description" value="Uncharacterized protein " />
    </att>
    <att type="string" name="Swissprot Description" value="NA" />
    <att type="integer" name="Sequence Length" value="200" />
    <att type="string" name="Gene Name" value="VE02_09332" />
    <att type="list" name="NCBI IDs">
      <att type="string" name="NCBI IDs" value="GI:1040546879" />
      <att type="string" name="NCBI IDs" value="EMBL-CDS:OBT82679.1" />
    </att>
    <att type="string" name="Superkingdom" value="Eukaryota" />
    <att type="string" name="Kingdom" value="Fungi" />
    <att type="string" name="Phylum" value="Ascomycota" />
    <att type="string" name="Class" value="Leotiomycetes" />
    <att type="string" name="Order" value="NA" />
    <att type="string" name="Family" value="Pseudeurotiaceae" />
    <att type="string" name="Genus" value="Pseudogymnoascus" />
    <att type="string" name="Species" value="Pseudogymnoascus sp. 03VT05" />
    <att type="string" name="EC" value="None" />
    <att type="list" name="PFAM">
      <att type="string" name="PFAM" value="None" />
    </att>
    <att type="list" name="PDB">
      <att type="string" name="PDB" value="None" />
    </att>
    <att type="list" name="IPRO">
      <att type="string" name="IPRO" value="None" />
    </att>
    <att type="string" name="BRENDA ID" value="None" />
    <att type="list" name="CAZY Name">
      <att type="string" name="CAZY Name" value="None" />
    </att>
    <att type="list" name="GO Term">
      <att type="string" name="GO Term" value="None" />
    </att>
    <att type="string" name="KEGG ID" value="None" />
    <att type="string" name="PATRIC ID" value="None" />
    <att type="string" name="STRING ID" value="None" />
    <att type="list" name="HMP Body Site">
      <att type="string" name="HMP Body Site" value="None" />
    </att>
    <att type="string" name="HMP Oxygen" value="None" />
    <att type="string" name="P01 gDNA" value="False" />
  </node>
  <node id="A0A1C3YMY1" label="A0A1C3YMY1">
    <att type="string" name="Sequence Source" value="USER" />
    <att type="list" name="Query IDs">
      <att type="string" name="Query IDs" value="A0A1C3YMY1" />
    </att>
    <att type="list" name="Other IDs">
      <att type="string" name="Other IDs" value="None" />
    </att>
    <att name="Cluster Number" type="integer" value="1" />
    <att name="Cluster Sequence Count" type="integer" value="664" />
    <att name="node.fillColor" type="string" value="#FF0000" />
    <att name="Present in ENA Database?" type="string" value="true" />
    <att name="Genome Neighbors in ENA Database?" type="string" value="true" />
    <att name="ENA Database Genome ID" type="string" value="HG970333" />
    <att type="string" name="Organism" value="Gibberella zeae  (strain PH-1 / ATCC MYA-4620 / FGSC 9075 / NRRL 31084)" />
    <att type="string" name="Taxonomy ID" value="229533" />
    <att type="string" name="UniProt Annotation Status" value="TrEMBL" />
    <att type="list" name="Description">
      <att type="string" name="Description" value="Uncharacterized protein " />
    </att>
    <att type="string" name="Swissprot Description" value="NA" />
    <att type="integer" name="Sequence Length" value="326" />
    <att type="string" name="Gene Name" value="FGRAMPH1_01T13831" />
    <att type="list" name="NCBI IDs">
      <att type="string" name="NCBI IDs" value="GI:1049476896" />
      <att type="string" name="NCBI IDs" value="EMBL-CDS:SCB65865.1" />
    </att>
    <att type="string" name="Superkingdom" value="Eukaryota" />
    <att type="string" name="Kingdom" value="Fungi" />
    <att type="string" name="Phylum" value="Ascomycota" />
    <att type="string" name="Class" value="Sordariomycetes" />
    <att type="string" name="Order" value="Hypocreales" />
    <att type="string" name="Family" value="Nectriaceae" />
    <att type="string" name="Genus" value="Fusarium" />
    <att type="string" name="Species" value="Fusarium graminearum PH-1" />
    <att type="string" name="EC" value="None" />
    <att type="list" name="PFAM">
      <att type="string" name="PFAM" value="None" />
    </att>
    <att type="list" name="PDB">
      <att type="string" name="PDB" value="None" />
    </att>
    <att type="list" name="IPRO">
      <att type="string" name="IPRO" value="None" />
    </att>
    <att type="string" name="BRENDA ID" value="None" />
    <att type="list" name="CAZY Name">
      <att type="string" name="CAZY Name" value="None" />
    </att>
    <att type="list" name="GO Term">
      <att type="string" name="GO Term" value="None" />
    </att>
    <att type="string" name="KEGG ID" value="None" />
    <att type="string" name="PATRIC ID" value="None" />
    <att type="string" name="STRING ID" value="None" />
    <att type="list" name="HMP Body Site">
      <att type="string" name="HMP Body Site" value="None" />
    </att>
    <att type="string" name="HMP Oxygen" value="None" />
    <att type="string" name="P01 gDNA" value="False" />
  </node>
  <node id="A0A1T3CDT9" label="A0A1T3CDT9">
    <att type="string" name="Sequence Source" value="USER" />
    <att type="list" name="Query IDs">
      <att type="string" name="Query IDs" value="A0A1T3CDT9" />
    </att>
    <att type="list" name="Other IDs">
      <att type="string" name="Other IDs" value="None" />
    </att>
    <att name="Cluster Number" type="integer" value="1" />
    <att name="Cluster Sequence Count" type="integer" value="664" />
    <att name="node.fillColor" type="string" value="#FF0000" />
    <att name="Present in ENA Database?" type="string" value="true" />
    <att name="Genome Neighbors in ENA Database?" type="string" value="true" />
    <att name="ENA Database Genome ID" type="string" value="LVVK01000019" />
    <att type="string" name="Organism" value="Trichoderma guizhouense." />
    <att type="string" name="Taxonomy ID" value="1491466" />
    <att type="string" name="UniProt Annotation Status" value="TrEMBL" />
    <att type="list" name="Description">
      <att type="string" name="Description" value="Uncharacterized protein " />
    </att>
    <att type="string" name="Swissprot Description" value="NA" />
    <att type="integer" name="Sequence Length" value="438" />
    <att type="string" name="Gene Name" value="A0O28_0049820" />
    <att type="list" name="NCBI IDs">
      <att type="string" name="NCBI IDs" value="GI:1153487295" />
      <att type="string" name="NCBI IDs" value="EMBL-CDS:OPB39276.1" />
    </att>
    <att type="string" name="Superkingdom" value="Eukaryota" />
    <att type="string" name="Kingdom" value="Fungi" />
    <att type="string" name="Phylum" value="Ascomycota" />
    <att type="string" name="Class" value="Sordariomycetes" />
    <att type="string" name="Order" value="Hypocreales" />
    <att type="string" name="Family" value="Hypocreaceae" />
    <att type="string" name="Genus" value="Trichoderma" />
    <att type="string" name="Species" value="Trichoderma guizhouense" />
    <att type="string" name="EC" value="None" />
    <att type="list" name="PFAM">
      <att type="string" name="PFAM" value="None" />
    </att>
    <att type="list" name="PDB">
      <att type="string" name="PDB" value="None" />
    </att>
    <att type="list" name="IPRO">
      <att type="string" name="IPRO" value="None" />
    </att>
    <att type="string" name="BRENDA ID" value="None" />
    <att type="list" name="CAZY Name">
      <att type="string" name="CAZY Name" value="None" />
    </att>
    <att type="list" name="GO Term">
      <att type="string" name="GO Term" value="None" />
    </att>
    <att type="string" name="KEGG ID" value="None" />
    <att type="string" name="PATRIC ID" value="None" />
    <att type="string" name="STRING ID" value="None" />
    <att type="list" name="HMP Body Site">
      <att type="string" name="HMP Body Site" value="None" />
    </att>
    <att type="string" name="HMP Oxygen" value="None" />
    <att type="string" name="P01 gDNA" value="False" />
  </node>
  <node id="A0A232LVL2" label="A0A232LVL2">
    <att type="string" name="Sequence Source" value="USER" />
    <att type="list" name="Query IDs">
      <att type="string" name="Query IDs" value="A0A232LVL2" />
    </att>
    <att type="list" name="Other IDs">
      <att type="string" name="Other IDs" value="None" />
    </att>
    <att name="Cluster Number" type="integer" value="1" />
    <att name="Cluster Sequence Count" type="integer" value="664" />
    <att name="node.fillColor" type="string" value="#FF0000" />
    <att name="Present in ENA Database?" type="string" value="true" />
    <att name="Genome Neighbors in ENA Database?" type="string" value="true" />
    <att name="ENA Database Genome ID" type="string" value="NPHW01004250" />
    <att type="string" name="Organism" value="Elaphomyces granulatus." />
    <att type="string" name="Taxonomy ID" value="519963" />
    <att type="string" name="UniProt Annotation Status" value="TrEMBL" />
    <att type="list" name="Description">
      <att type="string" name="Description" value="Uncharacterized protein " />
    </att>
    <att type="string" name="Swissprot Description" value="NA" />
    <att type="integer" name="Sequence Length" value="362" />
    <att type="string" name="Gene Name" value="Egran_04017" />
    <att type="list" name="NCBI IDs">
      <att type="string" name="NCBI IDs" value="GI:1227550590" />
      <att type="string" name="NCBI IDs" value="EMBL-CDS:OXV08220.1" />
    </att>
    <att type="string" name="Superkingdom" value="Eukaryota" />
    <att type="string" name="Kingdom" value="Fungi" />
    <att type="string" name="Phylum" value="Ascomycota" />
    <att type="string" name="Class" value="Eurotiomycetes" />
    <att type="string" name="Order" value="Eurotiales" />
    <att type="string" name="Family" value="Elaphomycetaceae" />
    <att type="string" name="Genus" value="Elaphomyces" />
    <att type="string" name="Species" value="Elaphomyces granulatus" />
    <att type="string" name="EC" value="None" />
    <att type="list" name="PFAM">
      <att type="string" name="PFAM" value="None" />
    </att>
    <att type="list" name="PDB">
      <att type="string" name="PDB" value="None" />
    </att>
    <att type="list" name="IPRO">
      <att type="string" name="IPRO" value="None" />
    </att>
    <att type="string" name="BRENDA ID" value="None" />
    <att type="list" name="CAZY Name">
      <att type="string" name="CAZY Name" value="None" />
    </att>
    <att type="list" name="GO Term">
      <att type="string" name="GO Term" value="None" />
    </att>
    <att type="string" name="KEGG ID" value="None" />
    <att type="string" name="PATRIC ID" value="None" />
    <att type="string" name="STRING ID" value="None" />
    <att type="list" name="HMP Body Site">
      <att type="string" name="HMP Body Site" value="None" />
    </att>
    <att type="string" name="HMP Oxygen" value="None" />
    <att type="string" name="P01 gDNA" value="False" />
  </node>
  <node id="A0A0I9Y785" label="A0A0I9Y785">
    <att type="string" name="Sequence Source" value="USER" />
    <att type="list" name="Query IDs">
      <att type="string" name="Query IDs" value="A0A0I9Y785" />
    </att>
    <att type="list" name="Other IDs">
      <att type="string" name="Other IDs" value="None" />
    </att>
    <att name="Cluster Number" type="integer" value="2" />
    <att name="Cluster Sequence Count" type="integer" value="497" />
    <att name="node.fillColor" type="string" value="#0000FF" />
    <att name="Present in ENA Database?" type="string" value="true" />
    <att name="Genome Neighbors in ENA Database?" type="string" value="true" />
    <att name="ENA Database Genome ID" type="string" value="JRVG01000076" />
    <att type="string" name="Organism" value="Gibberella fujikuroi " />
    <att type="string" name="Taxonomy ID" value="5127" />
    <att type="string" name="UniProt Annotation Status" value="TrEMBL" />
    <att type="list" name="Description">
      <att type="string" name="Description" value="Uncharacterized protein " />
    </att>
    <att type="string" name="Swissprot Description" value="NA" />
    <att type="integer" name="Sequence Length" value="401" />
    <att type="string" name="Gene Name" value="LW93_8442" />
    <att type="list" name="NCBI IDs">
      <att type="string" name="NCBI IDs" value="GI:829114812" />
      <att type="string" name="NCBI IDs" value="EMBL-CDS:KLO91198.1" />
    </att>
    <att type="string" name="Superkingdom" value="Eukaryota" />
    <att type="string" name="Kingdom" value="Fungi" />
    <att type="string" name="Phylum" value="Ascomycota" />
    <att type="string" name="Class" value="Sordariomycetes" />
    <att type="string" name="Order" value="Hypocreales" />
    <att type="string" name="Family" value="Nectriaceae" />
    <att type="string" name="Genus" value="Fusarium" />
    <att type="string" name="Species" value="Fusarium fujikuroi" />
    <att type="string" name="EC" value="None" />
    <att type="list" name="PFAM">
      <att type="string" name="PFAM" value="None" />
    </att>
    <att type="list" name="PDB">
      <att type="string" name="PDB" value="None" />
    </att>
    <att type="list" name="IPRO">
      <att type="string" name="IPRO" value="None" />
    </att>
    <att type="string" name="BRENDA ID" value="None" />
    <att type="list" name="CAZY Name">
      <att type="string" name="CAZY Name" value="None" />
    </att>
    <att type="list" name="GO Term">
      <att type="string" name="GO Term" value="None" />
    </att>
    <att type="string" name="KEGG ID" value="None" />
    <att type="string" name="PATRIC ID" value="None" />
    <att type="string" name="STRING ID" value="None" />
    <att type="list" name="HMP Body Site">
      <att type="string" name="HMP Body Site" value="None" />
    </att>
    <att type="string" name="HMP Oxygen" value="None" />
    <att type="string" name="P01 gDNA" value="False" />
  </node>
  <node id="A0A2B7WZI4" label="A0A2B7WZI4">
    <att type="string" name="Sequence Source" value="USER" />
    <att type="list" name="Query IDs">
      <att type="string" name="Query IDs" value="A0A2B7WZI4" />
    </att>
    <att type="list" name="Other IDs">
      <att type="string" name="Other IDs" value="None" />
    </att>
    <att name="Cluster Number" type="integer" value="1" />
    <att name="Cluster Sequence Count" type="integer" value="664" />
    <att name="node.fillColor" type="string" value="#FF0000" />
    <att name="Present in ENA Database?" type="string" value="true" />
    <att name="Genome Neighbors in ENA Database?" type="string" value="true" />
    <att name="ENA Database Genome ID" type="string" value="PDNC01000066" />
    <att type="string" name="Organism" value="Emmonsia parva." />
    <att type="string" name="Taxonomy ID" value="73231" />
    <att type="string" name="UniProt Annotation Status" value="TrEMBL" />
    <att type="list" name="Description">
      <att type="string" name="Description" value="Uncharacterized protein " />
    </att>
    <att type="string" name="Swissprot Description" value="NA" />
    <att type="integer" name="Sequence Length" value="333" />
    <att type="string" name="Gene Name" value="GX51_04956" />
    <att type="list" name="NCBI IDs">
      <att type="string" name="NCBI IDs" value="EMBL-CDS:PGH01902.1" />
    </att>
    <att type="string" name="Superkingdom" value="Eukaryota" />
    <att type="string" name="Kingdom" value="Fungi" />
    <att type="string" name="Phylum" value="Ascomycota" />
    <att type="string" name="Class" value="Eurotiomycetes" />
    <att type="string" name="Order" value="Onygenales" />
    <att type="string" name="Family" value="Ajellomycetaceae" />
    <att type="string" name="Genus" value="Emmonsia" />
    <att type="string" name="Species" value="Emmonsia parva" />
    <att type="string" name="EC" value="None" />
    <att type="list" name="PFAM">
      <att type="string" name="PFAM" value="None" />
    </att>
    <att type="list" name="PDB">
      <att type="string" name="PDB" value="None" />
    </att>
    <att type="list" name="IPRO">
      <att type="string" name="IPRO" value="None" />
    </att>
    <att type="string" name="BRENDA ID" value="None" />
    <att type="list" name="CAZY Name">
      <att type="string" name="CAZY Name" value="None" />
    </att>
    <att type="list" name="GO Term">
      <att type="string" name="GO Term" value="None" />
    </att>
    <att type="string" name="KEGG ID" value="None" />
    <att type="string" name="PATRIC ID" value="None" />
    <att type="string" name="STRING ID" value="None" />
    <att type="list" name="HMP Body Site">
      <att type="string" name="HMP Body Site" value="None" />
    </att>
    <att type="string" name="HMP Oxygen" value="None" />
    <att type="string" name="P01 gDNA" value="False" />
  </node>
  <node id="A0A2C5XCJ6" label="A0A2C5XCJ6">
    <att type="string" name="Sequence Source" value="USER" />
    <att type="list" name="Query IDs">
      <att type="string" name="Query IDs" value="A0A2C5XCJ6" />
    </att>
    <att type="list" name="Other IDs">
      <att type="string" name="Other IDs" value="None" />
    </att>
    <att name="Cluster Number" type="integer" value="1" />
    <att name="Cluster Sequence Count" type="integer" value="664" />
    <att name="node.fillColor" type="string" value="#FF0000" />
    <att name="Present in ENA Database?" type="string" value="true" />
    <att name="Genome Neighbors in ENA Database?" type="string" value="true" />
    <att name="ENA Database Genome ID" type="string" value="APWK03000020" />
    <att type="string" name="Organism" value="Ceratocystis fimbriata CBS 114723." />
    <att type="string" name="Taxonomy ID" value="1035309" />
    <att type="string" name="UniProt Annotation Status" value="TrEMBL" />
    <att type="list" name="Description">
      <att type="string" name="Description" value="Uncharacterized protein " />
    </att>
    <att type="string" name="Swissprot Description" value="NA" />
    <att type="integer" name="Sequence Length" value="307" />
    <att type="string" name="Gene Name" value="CFIMG_002548RA" />
    <att type="list" name="NCBI IDs">
      <att type="string" name="NCBI IDs" value="EMBL-CDS:PHH54756.1" />
    </att>
    <att type="string" name="Superkingdom" value="Eukaryota" />
    <att type="string" name="Kingdom" value="Fungi" />
    <att type="string" name="Phylum" value="Ascomycota" />
    <att type="string" name="Class" value="Sordariomycetes" />
    <att type="string" name="Order" value="Microascales" />
    <att type="string" name="Family" value="Ceratocystidaceae" />
    <att type="string" name="Genus" value="Ceratocystis" />
    <att type="string" name="Species" value="Ceratocystis fimbriata CBS 114723" />
    <att type="string" name="EC" value="None" />
    <att type="list" name="PFAM">
      <att type="string" name="PFAM" value="None" />
    </att>
    <att type="list" name="PDB">
      <att type="string" name="PDB" value="None" />
    </att>
    <att type="list" name="IPRO">
      <att type="string" name="IPRO" value="None" />
    </att>
    <att type="string" name="BRENDA ID" value="None" />
    <att type="list" name="CAZY Name">
      <att type="string" name="CAZY Name" value="None" />
    </att>
    <att type="list" name="GO Term">
      <att type="string" name="GO Term" value="None" />
    </att>
    <att type="string" name="KEGG ID" value="None" />
    <att type="string" name="PATRIC ID" value="None" />
    <att type="string" name="STRING ID" value="None" />
    <att type="list" name="HMP Body Site">
      <att type="string" name="HMP Body Site" value="None" />
    </att>
    <att type="string" name="HMP Oxygen" value="None" />
    <att type="string" name="P01 gDNA" value="False" />
  </node>
  <node id="A0A2H3GS83" label="A0A2H3GS83">
    <att type="string" name="Sequence Source" value="USER" />
    <att type="list" name="Query IDs">
      <att type="string" name="Query IDs" value="A0A2H3GS83" />
    </att>
    <att type="list" name="Other IDs">
      <att type="string" name="Other IDs" value="None" />
    </att>
    <att name="Cluster Number" type="integer" value="1" />
    <att name="Cluster Sequence Count" type="integer" value="664" />
    <att name="node.fillColor" type="string" value="#FF0000" />
    <att name="Present in ENA Database?" type="string" value="true" />
    <att name="Genome Neighbors in ENA Database?" type="string" value="true" />
    <att name="ENA Database Genome ID" type="string" value="NQOC01000012" />
    <att type="string" name="Organism" value="Gibberella zeae " />
    <att type="string" name="Taxonomy ID" value="5518" />
    <att type="string" name="UniProt Annotation Status" value="TrEMBL" />
    <att type="list" name="Description">
      <att type="string" name="Description" value="Uncharacterized protein " />
    </att>
    <att type="string" name="Swissprot Description" value="NA" />
    <att type="integer" name="Sequence Length" value="343" />
    <att type="string" name="Gene Name" value="FGRA07_02868" />
    <att type="list" name="NCBI IDs">
      <att type="string" name="NCBI IDs" value="GI:596540977" />
      <att type="string" name="NCBI IDs" value="EMBL-CDS:PCD27729.1" />
    </att>
    <att type="string" name="Superkingdom" value="Eukaryota" />
    <att type="string" name="Kingdom" value="Fungi" />
    <att type="string" name="Phylum" value="Ascomycota" />
    <att type="string" name="Class" value="Sordariomycetes" />
    <att type="string" name="Order" value="Hypocreales" />
    <att type="string" name="Family" value="Nectriaceae" />
    <att type="string" name="Genus" value="Fusarium" />
    <att type="string" name="Species" value="Fusarium graminearum" />
    <att type="string" name="EC" value="None" />
    <att type="list" name="PFAM">
      <att type="string" name="PFAM" value="None" />
    </att>
    <att type="list" name="PDB">
      <att type="string" name="PDB" value="None" />
    </att>
    <att type="list" name="IPRO">
      <att type="string" name="IPRO" value="None" />
    </att>
    <att type="string" name="BRENDA ID" value="None" />
    <att type="list" name="CAZY Name">
      <att type="string" name="CAZY Name" value="None" />
    </att>
    <att type="list" name="GO Term">
      <att type="string" name="GO Term" value="None" />
    </att>
    <att type="string" name="KEGG ID" value="None" />
    <att type="string" name="PATRIC ID" value="None" />
    <att type="string" name="STRING ID" value="None" />
    <att type="list" name="HMP Body Site">
      <att type="string" name="HMP Body Site" value="None" />
    </att>
    <att type="string" name="HMP Oxygen" value="None" />
    <att type="string" name="P01 gDNA" value="False" />
  </node>
  <node id="A0A2K0UJ43" label="A0A2K0UJ43">
    <att type="string" name="Sequence Source" value="USER" />
    <att type="list" name="Query IDs">
      <att type="string" name="Query IDs" value="A0A2K0UJ43" />
    </att>
    <att type="list" name="Other IDs">
      <att type="string" name="Other IDs" value="None" />
    </att>
    <att name="Cluster Number" type="integer" value="1" />
    <att name="Cluster Sequence Count" type="integer" value="664" />
    <att name="node.fillColor" type="string" value="#FF0000" />
    <att name="Present in ENA Database?" type="string" value="true" />
    <att name="Genome Neighbors in ENA Database?" type="string" value="true" />
    <att name="ENA Database Genome ID" type="string" value="MTYI01000023" />
    <att type="string" name="Organism" value="Trichoderma harzianum " />
    <att type="string" name="Taxonomy ID" value="5544" />
    <att type="string" name="UniProt Annotation Status" value="TrEMBL" />
    <att type="list" name="Description">
      <att type="string" name="Description" value="Uncharacterized protein " />
    </att>
    <att type="string" name="Swissprot Description" value="NA" />
    <att type="integer" name="Sequence Length" value="439" />
    <att type="string" name="Gene Name" value="THARTR1_01933" />
    <att type="list" name="NCBI IDs">
      <att type="string" name="NCBI IDs" value="EMBL-CDS:PNP57775.1" />
    </att>
    <att type="string" name="Superkingdom" value="Eukaryota" />
    <att type="string" name="Kingdom" value="Fungi" />
    <att type="string" name="Phylum" value="Ascomycota" />
    <att type="string" name="Class" value="Sordariomycetes" />
    <att type="string" name="Order" value="Hypocreales" />
    <att type="string" name="Family" value="Hypocreaceae" />
    <att type="string" name="Genus" value="Trichoderma" />
    <att type="string" name="Species" value="Trichoderma harzianum" />
    <att type="string" name="EC" value="None" />
    <att type="list" name="PFAM">
      <att type="string" name="PFAM" value="None" />
    </att>
    <att type="list" name="PDB">
      <att type="string" name="PDB" value="None" />
    </att>
    <att type="list" name="IPRO">
      <att type="string" name="IPRO" value="None" />
    </att>
    <att type="string" name="BRENDA ID" value="None" />
    <att type="list" name="CAZY Name">
      <att type="string" name="CAZY Name" value="None" />
    </att>
    <att type="list" name="GO Term">
      <att type="string" name="GO Term" value="None" />
    </att>
    <att type="string" name="KEGG ID" value="None" />
    <att type="string" name="PATRIC ID" value="None" />
    <att type="string" name="STRING ID" value="None" />
    <att type="list" name="HMP Body Site">
      <att type="string" name="HMP Body Site" value="None" />
    </att>
    <att type="string" name="HMP Oxygen" value="None" />
    <att type="string" name="P01 gDNA" value="False" />
  </node>
  <node id="D8QLA8" label="D8QLA8">
    <att type="string" name="Sequence Source" value="USER" />
    <att type="list" name="Query IDs">
      <att type="string" name="Query IDs" value="D8QLA8" />
    </att>
    <att type="list" name="Other IDs">
      <att type="string" name="Other IDs" value="None" />
    </att>
    <att name="Cluster Number" type="integer" value="20" />
    <att name="Cluster Sequence Count" type="integer" value="9" />
    <att name="node.fillColor" type="string" value="#592C00" />
    <att name="Present in ENA Database?" type="string" value="true" />
    <att name="Genome Neighbors in ENA Database?" type="string" value="true" />
    <att name="ENA Database Genome ID" type="string" value="GL377318" />
    <att type="string" name="Organism" value="Schizophyllum commune  (strain H4-8 / FGSC 9210)" />
    <att type="string" name="Taxonomy ID" value="578458" />
    <att type="string" name="UniProt Annotation Status" value="TrEMBL" />
    <att type="list" name="Description">
      <att type="string" name="Description" value="Uncharacterized protein " />
    </att>
    <att type="string" name="Swissprot Description" value="NA" />
    <att type="integer" name="Sequence Length" value="264" />
    <att type="string" name="Gene Name" value="SCHCODRAFT_238682" />
    <att type="list" name="NCBI IDs">
      <att type="string" name="NCBI IDs" value="GI:300099812" />
      <att type="string" name="NCBI IDs" value="GI:302672888" />
      <att type="string" name="NCBI IDs" value="EMBL-CDS:EFI91228.1" />
      <att type="string" name="NCBI IDs" value="REFSEQ:XP_003026131.1" />
    </att>
    <att type="string" name="Superkingdom" value="Eukaryota" />
    <att type="string" name="Kingdom" value="Fungi" />
    <att type="string" name="Phylum" value="Basidiomycota" />
    <att type="string" name="Class" value="Agaricomycetes" />
    <att type="string" name="Order" value="Agaricales" />
    <att type="string" name="Family" value="Schizophyllaceae" />
    <att type="string" name="Genus" value="Schizophyllum" />
    <att type="string" name="Species" value="Schizophyllum commune H4-8" />
    <att type="string" name="EC" value="None" />
    <att type="list" name="PFAM">
      <att type="string" name="PFAM" value="None" />
    </att>
    <att type="list" name="PDB">
      <att type="string" name="PDB" value="None" />
    </att>
    <att type="list" name="IPRO">
      <att type="string" name="IPRO" value="None" />
    </att>
    <att type="string" name="BRENDA ID" value="None" />
    <att type="list" name="CAZY Name">
      <att type="string" name="CAZY Name" value="None" />
    </att>
    <att type="list" name="GO Term">
      <att type="string" name="GO Term" value="None" />
    </att>
    <att type="string" name="KEGG ID" value="scm:SCHCODRAFT_238682" />
    <att type="string" name="PATRIC ID" value="None" />
    <att type="string" name="STRING ID" value="None" />
    <att type="list" name="HMP Body Site">
      <att type="string" name="HMP Body Site" value="Not Specified" />
    </att>
    <att type="string" name="HMP Oxygen" value="Not Specified" />
    <att type="string" name="P01 gDNA" value="False" />
  </node>
  <node id="E9EE00" label="E9EE00">
    <att type="string" name="Sequence Source" value="USER" />
    <att type="list" name="Query IDs">
      <att type="string" name="Query IDs" value="E9EE00" />
    </att>
    <att type="list" name="Other IDs">
      <att type="string" name="Other IDs" value="None" />
    </att>
    <att name="Cluster Number" type="integer" value="1" />
    <att name="Cluster Sequence Count" type="integer" value="664" />
    <att name="node.fillColor" type="string" value="#FF0000" />
    <att name="Present in ENA Database?" type="string" value="true" />
    <att name="Genome Neighbors in ENA Database?" type="string" value="true" />
    <att name="ENA Database Genome ID" type="string" value="GL698564" />
    <att type="string" name="Organism" value="Metarhizium acridum  (strain CQMa 102)" />
    <att type="string" name="Taxonomy ID" value="655827" />
    <att type="string" name="UniProt Annotation Status" value="TrEMBL" />
    <att type="list" name="Description">
      <att type="string" name="Description" value="Endoglucanase " />
    </att>
    <att type="string" name="Swissprot Description" value="NA" />
    <att type="integer" name="Sequence Length" value="233" />
    <att type="string" name="Gene Name" value="MAC_08098" />
    <att type="list" name="NCBI IDs">
      <att type="string" name="NCBI IDs" value="GI:629698293" />
      <att type="string" name="NCBI IDs" value="GI:322693997" />
      <att type="string" name="NCBI IDs" value="EMBL-CDS:EFY85839.1" />
      <att type="string" name="NCBI IDs" value="REFSEQ:XP_007814438.1" />
    </att>
    <att type="string" name="Superkingdom" value="Eukaryota" />
    <att type="string" name="Kingdom" value="Fungi" />
    <att type="string" name="Phylum" value="Ascomycota" />
    <att type="string" name="Class" value="Sordariomycetes" />
    <att type="string" name="Order" value="Hypocreales" />
    <att type="string" name="Family" value="Clavicipitaceae" />
    <att type="string" name="Genus" value="Metarhizium" />
    <att type="string" name="Species" value="Metarhizium acridum CQMa 102" />
    <att type="string" name="EC" value="None" />
    <att type="list" name="PFAM">
      <att type="string" name="PFAM" value="None" />
    </att>
    <att type="list" name="PDB">
      <att type="string" name="PDB" value="None" />
    </att>
    <att type="list" name="IPRO">
      <att type="string" name="IPRO" value="None" />
    </att>
    <att type="string" name="BRENDA ID" value="None" />
    <att type="list" name="CAZY Name">
      <att type="string" name="CAZY Name" value="None" />
    </att>
    <att type="list" name="GO Term">
      <att type="string" name="GO Term" value="None" />
    </att>
    <att type="string" name="KEGG ID" value="maw:MAC_08098" />
    <att type="string" name="PATRIC ID" value="None" />
    <att type="string" name="STRING ID" value="None" />
    <att type="list" name="HMP Body Site">
      <att type="string" name="HMP Body Site" value="None" />
    </att>
    <att type="string" name="HMP Oxygen" value="None" />
    <att type="string" name="P01 gDNA" value="False" />
  </node>
  <node id="K3VGK7" label="K3VGK7">
    <att type="string" name="Sequence Source" value="USER" />
    <att type="list" name="Query IDs">
      <att type="string" name="Query IDs" value="K3VGK7" />
    </att>
    <att type="list" name="Other IDs">
      <att type="string" name="Other IDs" value="None" />
    </att>
    <att name="Cluster Number" type="integer" value="1" />
    <att name="Cluster Sequence Count" type="integer" value="664" />
    <att name="node.fillColor" type="string" value="#FF0000" />
    <att name="Present in ENA Database?" type="string" value="true" />
    <att name="Genome Neighbors in ENA Database?" type="string" value="true" />
    <att name="ENA Database Genome ID" type="string" value="AFNW01000183" />
    <att type="string" name="Organism" value="Fusarium pseudograminearum  (strain CS3096)" />
    <att type="string" name="Taxonomy ID" value="1028729" />
    <att type="string" name="UniProt Annotation Status" value="TrEMBL" />
    <att type="list" name="Description">
      <att type="string" name="Description" value="Uncharacterized protein " />
    </att>
    <att type="string" name="Swissprot Description" value="NA" />
    <att type="integer" name="Sequence Length" value="343" />
    <att type="string" name="Gene Name" value="FPSE_06643" />
    <att type="list" name="NCBI IDs">
      <att type="string" name="NCBI IDs" value="GI:685862007" />
      <att type="string" name="NCBI IDs" value="GI:408393962" />
      <att type="string" name="NCBI IDs" value="EMBL-CDS:EKJ73219.1" />
      <att type="string" name="NCBI IDs" value="REFSEQ:XP_009258036.1" />
    </att>
    <att type="string" name="Superkingdom" value="Eukaryota" />
    <att type="string" name="Kingdom" value="Fungi" />
    <att type="string" name="Phylum" value="Ascomycota" />
    <att type="string" name="Class" value="Sordariomycetes" />
    <att type="string" name="Order" value="Hypocreales" />
    <att type="string" name="Family" value="Nectriaceae" />
    <att type="string" name="Genus" value="Fusarium" />
    <att type="string" name="Species" value="Fusarium pseudograminearum CS3096" />
    <att type="string" name="EC" value="None" />
    <att type="list" name="PFAM">
      <att type="string" name="PFAM" value="None" />
    </att>
    <att type="list" name="PDB">
      <att type="string" name="PDB" value="None" />
    </att>
    <att type="list" name="IPRO">
      <att type="string" name="IPRO" value="None" />
    </att>
    <att type="string" name="BRENDA ID" value="None" />
    <att type="list" name="CAZY Name">
      <att type="string" name="CAZY Name" value="None" />
    </att>
    <att type="list" name="GO Term">
      <att type="string" name="GO Term" value="None" />
    </att>
    <att type="string" name="KEGG ID" value="fpu:FPSE_06643" />
    <att type="string" name="PATRIC ID" value="None" />
    <att type="string" name="STRING ID" value="None" />
    <att type="list" name="HMP Body Site">
      <att type="string" name="HMP Body Site" value="None" />
    </att>
    <att type="string" name="HMP Oxygen" value="None" />
    <att type="string" name="P01 gDNA" value="False" />
  </node>
  <node id="R1GXE9" label="R1GXE9">
    <att type="string" name="Sequence Source" value="USER" />
    <att type="list" name="Query IDs">
      <att type="string" name="Query IDs" value="R1GXE9" />
    </att>
    <att type="list" name="Other IDs">
      <att type="string" name="Other IDs" value="None" />
    </att>
    <att name="Cluster Number" type="integer" value="24" />
    <att name="Cluster Sequence Count" type="integer" value="5" />
    <att name="node.fillColor" type="string" value="#FF4040" />
    <att name="Present in ENA Database?" type="string" value="true" />
    <att name="Genome Neighbors in ENA Database?" type="string" value="true" />
    <att name="ENA Database Genome ID" type="string" value="KB915668" />
    <att type="string" name="Organism" value="Botryosphaeria parva  (strain UCR-NP2)" />
    <att type="string" name="Taxonomy ID" value="1287680" />
    <att type="string" name="UniProt Annotation Status" value="TrEMBL" />
    <att type="list" name="Description">
      <att type="string" name="Description" value="Putative chitin-binding domain 3 protein " />
    </att>
    <att type="string" name="Swissprot Description" value="NA" />
    <att type="integer" name="Sequence Length" value="400" />
    <att type="string" name="Gene Name" value="UCRNP2_155" />
    <att type="list" name="NCBI IDs">
      <att type="string" name="NCBI IDs" value="GI:485929682" />
      <att type="string" name="NCBI IDs" value="GI:615398474" />
      <att type="string" name="NCBI IDs" value="EMBL-CDS:EOD53021.1" />
      <att type="string" name="NCBI IDs" value="REFSEQ:XP_007579483.1" />
    </att>
    <att type="string" name="Superkingdom" value="Eukaryota" />
    <att type="string" name="Kingdom" value="Fungi" />
    <att type="string" name="Phylum" value="Ascomycota" />
    <att type="string" name="Class" value="Dothideomycetes" />
    <att type="string" name="Order" value="Botryosphaeriales" />
    <att type="string" name="Family" value="Botryosphaeriaceae" />
    <att type="string" name="Genus" value="Neofusicoccum" />
    <att type="string" name="Species" value="Neofusicoccum parvum UCRNP2" />
    <att type="string" name="EC" value="None" />
    <att type="list" name="PFAM">
      <att type="string" name="PFAM" value="None" />
    </att>
    <att type="list" name="PDB">
      <att type="string" name="PDB" value="None" />
    </att>
    <att type="list" name="IPRO">
      <att type="string" name="IPRO" value="None" />
    </att>
    <att type="string" name="BRENDA ID" value="None" />
    <att type="list" name="CAZY Name">
      <att type="string" name="CAZY Name" value="None" />
    </att>
    <att type="list" name="GO Term">
      <att type="string" name="GO Term" value="None" />
    </att>
    <att type="string" name="KEGG ID" value="npa:UCRNP2_155" />
    <att type="string" name="PATRIC ID" value="None" />
    <att type="string" name="STRING ID" value="None" />
    <att type="list" name="HMP Body Site">
      <att type="string" name="HMP Body Site" value="None" />
    </att>
    <att type="string" name="HMP Oxygen" value="None" />
    <att type="string" name="P01 gDNA" value="False" />
  </node>
  <node id="U4L4M3" label="U4L4M3">
    <att type="string" name="Sequence Source" value="USER" />
    <att type="list" name="Query IDs">
      <att type="string" name="Query IDs" value="U4L4M3" />
    </att>
    <att type="list" name="Other IDs">
      <att type="string" name="Other IDs" value="None" />
    </att>
    <att name="Cluster Number" type="integer" value="25" />
    <att name="Cluster Sequence Count" type="integer" value="5" />
    <att name="node.fillColor" type="string" value="#40FF40" />
    <att name="Present in ENA Database?" type="string" value="true" />
    <att name="Genome Neighbors in ENA Database?" type="string" value="true" />
    <att name="ENA Database Genome ID" type="string" value="HF936105" />
    <att type="string" name="Organism" value="Pyronema omphalodes  (strain CBS 100304)" />
    <att type="string" name="Taxonomy ID" value="1076935" />
    <att type="string" name="UniProt Annotation Status" value="TrEMBL" />
    <att type="list" name="Description">
      <att type="string" name="Description" value="Uncharacterized protein " />
    </att>
    <att type="string" name="Swissprot Description" value="NA" />
    <att type="integer" name="Sequence Length" value="424" />
    <att type="string" name="Gene Name" value="PCON_01196" />
    <att type="list" name="NCBI IDs">
      <att type="string" name="NCBI IDs" value="GI:549056284" />
      <att type="string" name="NCBI IDs" value="GI:549045402" />
      <att type="string" name="NCBI IDs" value="EMBL-CDS:CCX04980.1" />
      <att type="string" name="NCBI IDs" value="EMBL-CDS:CCX14970.1" />
    </att>
    <att type="string" name="Superkingdom" value="Eukaryota" />
    <att type="string" name="Kingdom" value="Fungi" />
    <att type="string" name="Phylum" value="Ascomycota" />
    <att type="string" name="Class" value="Pezizomycetes" />
    <att type="string" name="Order" value="Pezizales" />
    <att type="string" name="Family" value="Pyronemataceae" />
    <att type="string" name="Genus" value="Pyronema" />
    <att type="string" name="Species" value="Pyronema omphalodes CBS 100304" />
    <att type="string" name="EC" value="None" />
    <att type="list" name="PFAM">
      <att type="string" name="PFAM" value="None" />
    </att>
    <att type="list" name="PDB">
      <att type="string" name="PDB" value="None" />
    </att>
    <att type="list" name="IPRO">
      <att type="string" name="IPRO" value="None" />
    </att>
    <att type="string" name="BRENDA ID" value="None" />
    <att type="list" name="CAZY Name">
      <att type="string" name="CAZY Name" value="None" />
    </att>
    <att type="list" name="GO Term">
      <att type="string" name="GO Term" value="None" />
    </att>
    <att type="string" name="KEGG ID" value="None" />
    <att type="string" name="PATRIC ID" value="None" />
    <att type="string" name="STRING ID" value="None" />
    <att type="list" name="HMP Body Site">
      <att type="string" name="HMP Body Site" value="None" />
    </att>
    <att type="string" name="HMP Oxygen" value="None" />
    <att type="string" name="P01 gDNA" value="False" />
  </node>
  <node id="A0A0A1T8V4" label="A0A0A1T8V4">
    <att type="string" name="Sequence Source" value="USER" />
    <att type="list" name="Query IDs">
      <att type="string" name="Query IDs" value="A0A0A1T8V4" />
    </att>
    <att type="list" name="Other IDs">
      <att type="string" name="Other IDs" value="None" />
    </att>
    <att name="Cluster Number" type="integer" value="1" />
    <att name="Cluster Sequence Count" type="integer" value="664" />
    <att name="node.fillColor" type="string" value="#FF0000" />
    <att name="Present in ENA Database?" type="string" value="true" />
    <att name="Genome Neighbors in ENA Database?" type="string" value="true" />
    <att name="ENA Database Genome ID" type="string" value="CDHN01000001" />
    <att type="string" name="Organism" value="Torrubiella hemipterigena." />
    <att type="string" name="Taxonomy ID" value="1531966" />
    <att type="string" name="UniProt Annotation Status" value="TrEMBL" />
    <att type="list" name="Description">
      <att type="string" name="Description" value="Uncharacterized protein " />
    </att>
    <att type="string" name="Swissprot Description" value="NA" />
    <att type="integer" name="Sequence Length" value="249" />
    <att type="string" name="Gene Name" value="VHEMI01914" />
    <att type="list" name="NCBI IDs">
      <att type="string" name="NCBI IDs" value="EMBL-CDS:CEJ81804.1" />
    </att>
    <att type="string" name="Superkingdom" value="Eukaryota" />
    <att type="string" name="Kingdom" value="Fungi" />
    <att type="string" name="Phylum" value="Ascomycota" />
    <att type="string" name="Class" value="Sordariomycetes" />
    <att type="string" name="Order" value="Hypocreales" />
    <att type="string" name="Family" value="Clavicipitaceae" />
    <att type="string" name="Genus" value="Torrubiella" />
    <att type="string" name="Species" value="Torrubiella hemipterigena" />
    <att type="string" name="EC" value="None" />
    <att type="list" name="PFAM">
      <att type="string" name="PFAM" value="None" />
    </att>
    <att type="list" name="PDB">
      <att type="string" name="PDB" value="None" />
    </att>
    <att type="list" name="IPRO">
      <att type="string" name="IPRO" value="None" />
    </att>
    <att type="string" name="BRENDA ID" value="None" />
    <att type="list" name="CAZY Name">
      <att type="string" name="CAZY Name" value="None" />
    </att>
    <att type="list" name="GO Term">
      <att type="string" name="GO Term" value="None" />
    </att>
    <att type="string" name="KEGG ID" value="None" />
    <att type="string" name="PATRIC ID" value="None" />
    <att type="string" name="STRING ID" value="None" />
    <att type="list" name="HMP Body Site">
      <att type="string" name="HMP Body Site" value="None" />
    </att>
    <att type="string" name="HMP Oxygen" value="None" />
    <att type="string" name="P01 gDNA" value="False" />
  </node>
  <node id="A0A0M9F2X9" label="A0A0M9F2X9">
    <att type="string" name="Sequence Source" value="USER" />
    <att type="list" name="Query IDs">
      <att type="string" name="Query IDs" value="A0A0M9F2X9" />
    </att>
    <att type="list" name="Other IDs">
      <att type="string" name="Other IDs" value="None" />
    </att>
    <att name="Cluster Number" type="integer" value="2" />
    <att name="Cluster Sequence Count" type="integer" value="497" />
    <att name="node.fillColor" type="string" value="#0000FF" />
    <att name="Present in ENA Database?" type="string" value="true" />
    <att name="Genome Neighbors in ENA Database?" type="string" value="true" />
    <att name="ENA Database Genome ID" type="string" value="JXCE01000019" />
    <att type="string" name="Organism" value="Fusarium langsethiae." />
    <att type="string" name="Taxonomy ID" value="179993" />
    <att type="string" name="UniProt Annotation Status" value="TrEMBL" />
    <att type="list" name="Description">
      <att type="string" name="Description" value="Spore coat protein sp96 " />
    </att>
    <att type="string" name="Swissprot Description" value="NA" />
    <att type="integer" name="Sequence Length" value="403" />
    <att type="string" name="Gene Name" value="FLAG1_02095" />
    <att type="list" name="NCBI IDs">
      <att type="string" name="NCBI IDs" value="GI:927761974" />
      <att type="string" name="NCBI IDs" value="EMBL-CDS:KPA44953.1" />
    </att>
    <att type="string" name="Superkingdom" value="Eukaryota" />
    <att type="string" name="Kingdom" value="Fungi" />
    <att type="string" name="Phylum" value="Ascomycota" />
    <att type="string" name="Class" value="Sordariomycetes" />
    <att type="string" name="Order" value="Hypocreales" />
    <att type="string" name="Family" value="Nectriaceae" />
    <att type="string" name="Genus" value="Fusarium" />
    <att type="string" name="Species" value="Fusarium langsethiae" />
    <att type="string" name="EC" value="None" />
    <att type="list" name="PFAM">
      <att type="string" name="PFAM" value="PF03443" />
    </att>
    <att type="list" name="PDB">
      <att type="string" name="PDB" value="None" />
    </att>
    <att type="list" name="IPRO">
      <att type="string" name="IPRO" value="IPR005103" />
    </att>
    <att type="string" name="BRENDA ID" value="None" />
    <att type="list" name="CAZY Name">
      <att type="string" name="CAZY Name" value="None" />
    </att>
    <att type="list" name="GO Term">
      <att type="string" name="GO Term" value="None" />
    </att>
    <att type="string" name="KEGG ID" value="None" />
    <att type="string" name="PATRIC ID" value="None" />
    <att type="string" name="STRING ID" value="None" />
    <att type="list" name="HMP Body Site">
      <att type="string" name="HMP Body Site" value="None" />
    </att>
    <att type="string" name="HMP Oxygen" value="None" />
    <att type="string" name="P01 gDNA" value="False" />
  </node>
  <node id="A0A0B2WUZ0" label="A0A0B2WUZ0">
    <att type="string" name="Sequence Source" value="USER" />
    <att type="list" name="Query IDs">
      <att type="string" name="Query IDs" value="A0A0B2WUZ0" />
    </att>
    <att type="list" name="Other IDs">
      <att type="string" name="Other IDs" value="None" />
    </att>
    <att name="Cluster Number" type="integer" value="1" />
    <att name="Cluster Sequence Count" type="integer" value="664" />
    <att name="node.fillColor" type="string" value="#FF0000" />
    <att name="Present in ENA Database?" type="string" value="true" />
    <att name="Genome Neighbors in ENA Database?" type="string" value="true" />
    <att name="ENA Database Genome ID" type="string" value="AZHE01000010" />
    <att type="string" name="Organism" value="Metarhizium album ARSEF 1941." />
    <att type="string" name="Taxonomy ID" value="1081103" />
    <att type="string" name="UniProt Annotation Status" value="TrEMBL" />
    <att type="list" name="Description">
      <att type="string" name="Description" value="Uncharacterized protein " />
    </att>
    <att type="string" name="Swissprot Description" value="NA" />
    <att type="integer" name="Sequence Length" value="216" />
    <att type="string" name="Gene Name" value="MAM_04479" />
    <att type="list" name="NCBI IDs">
      <att type="string" name="NCBI IDs" value="GI:734660410" />
      <att type="string" name="NCBI IDs" value="EMBL-CDS:KHN97464.1" />
    </att>
    <att type="string" name="Superkingdom" value="Eukaryota" />
    <att type="string" name="Kingdom" value="Fungi" />
    <att type="string" name="Phylum" value="Ascomycota" />
    <att type="string" name="Class" value="Sordariomycetes" />
    <att type="string" name="Order" value="Hypocreales" />
    <att type="string" name="Family" value="Clavicipitaceae" />
    <att type="string" name="Genus" value="Metarhizium" />
    <att type="string" name="Species" value="Metarhizium album ARSEF 1941" />
    <att type="string" name="EC" value="None" />
    <att type="list" name="PFAM">
      <att type="string" name="PFAM" value="None" />
    </att>
    <att type="list" name="PDB">
      <att type="string" name="PDB" value="None" />
    </att>
    <att type="list" name="IPRO">
      <att type="string" name="IPRO" value="None" />
    </att>
    <att type="string" name="BRENDA ID" value="None" />
    <att type="list" name="CAZY Name">
      <att type="string" name="CAZY Name" value="None" />
    </att>
    <att type="list" name="GO Term">
      <att type="string" name="GO Term" value="None" />
    </att>
    <att type="string" name="KEGG ID" value="None" />
    <att type="string" name="PATRIC ID" value="None" />
    <att type="string" name="STRING ID" value="None" />
    <att type="list" name="HMP Body Site">
      <att type="string" name="HMP Body Site" value="None" />
    </att>
    <att type="string" name="HMP Oxygen" value="None" />
    <att type="string" name="P01 gDNA" value="False" />
  </node>
  <node id="A0A0B7K819" label="A0A0B7K819">
    <att type="string" name="Sequence Source" value="USER" />
    <att type="list" name="Query IDs">
      <att type="string" name="Query IDs" value="A0A0B7K819" />
    </att>
    <att type="list" name="Other IDs">
      <att type="string" name="Other IDs" value="None" />
    </att>
    <att name="Cluster Number" type="integer" value="1" />
    <att name="Cluster Sequence Count" type="integer" value="664" />
    <att name="node.fillColor" type="string" value="#FF0000" />
    <att name="Present in ENA Database?" type="string" value="true" />
    <att name="Genome Neighbors in ENA Database?" type="string" value="true" />
    <att name="ENA Database Genome ID" type="string" value="CDPU01000020" />
    <att type="string" name="Organism" value="Bionectria ochroleuca " />
    <att type="string" name="Taxonomy ID" value="29856" />
    <att type="string" name="UniProt Annotation Status" value="TrEMBL" />
    <att type="list" name="Description">
      <att type="string" name="Description" value="Uncharacterized protein " />
    </att>
    <att type="string" name="Swissprot Description" value="NA" />
    <att type="integer" name="Sequence Length" value="248" />
    <att type="string" name="Gene Name" value="BN869_000006909_1" />
    <att type="list" name="NCBI IDs">
      <att type="string" name="NCBI IDs" value="EMBL-CDS:CEO50851.1" />
    </att>
    <att type="string" name="Superkingdom" value="Eukaryota" />
    <att type="string" name="Kingdom" value="Fungi" />
    <att type="string" name="Phylum" value="Ascomycota" />
    <att type="string" name="Class" value="Sordariomycetes" />
    <att type="string" name="Order" value="Hypocreales" />
    <att type="string" name="Family" value="Bionectriaceae" />
    <att type="string" name="Genus" value="Clonostachys" />
    <att type="string" name="Species" value="Clonostachys rosea" />
    <att type="string" name="EC" value="None" />
    <att type="list" name="PFAM">
      <att type="string" name="PFAM" value="None" />
    </att>
    <att type="list" name="PDB">
      <att type="string" name="PDB" value="None" />
    </att>
    <att type="list" name="IPRO">
      <att type="string" name="IPRO" value="None" />
    </att>
    <att type="string" name="BRENDA ID" value="None" />
    <att type="list" name="CAZY Name">
      <att type="string" name="CAZY Name" value="None" />
    </att>
    <att type="list" name="GO Term">
      <att type="string" name="GO Term" value="None" />
    </att>
    <att type="string" name="KEGG ID" value="None" />
    <att type="string" name="PATRIC ID" value="None" />
    <att type="string" name="STRING ID" value="None" />
    <att type="list" name="HMP Body Site">
      <att type="string" name="HMP Body Site" value="None" />
    </att>
    <att type="string" name="HMP Oxygen" value="None" />
    <att type="string" name="P01 gDNA" value="False" />
  </node>
  <node id="A0A0D1ZK81" label="A0A0D1ZK81">
    <att type="string" name="Sequence Source" value="USER" />
    <att type="list" name="Query IDs">
      <att type="string" name="Query IDs" value="A0A0D1ZK81" />
    </att>
    <att type="list" name="Other IDs">
      <att type="string" name="Other IDs" value="None" />
    </att>
    <att name="Cluster Number" type="integer" value="1" />
    <att name="Cluster Sequence Count" type="integer" value="664" />
    <att name="node.fillColor" type="string" value="#FF0000" />
    <att name="Present in ENA Database?" type="string" value="true" />
    <att name="Genome Neighbors in ENA Database?" type="string" value="true" />
    <att name="ENA Database Genome ID" type="string" value="KN846951" />
    <att type="string" name="Organism" value="Exophiala sideris." />
    <att type="string" name="Taxonomy ID" value="1016849" />
    <att type="string" name="UniProt Annotation Status" value="TrEMBL" />
    <att type="list" name="Description">
      <att type="string" name="Description" value="Uncharacterized protein " />
    </att>
    <att type="string" name="Swissprot Description" value="NA" />
    <att type="integer" name="Sequence Length" value="593" />
    <att type="string" name="Gene Name" value="PV11_02775" />
    <att type="list" name="NCBI IDs">
      <att type="string" name="NCBI IDs" value="GI:759209867" />
      <att type="string" name="NCBI IDs" value="EMBL-CDS:KIV87213.1" />
    </att>
    <att type="string" name="Superkingdom" value="Eukaryota" />
    <att type="string" name="Kingdom" value="Fungi" />
    <att type="string" name="Phylum" value="Ascomycota" />
    <att type="string" name="Class" value="Eurotiomycetes" />
    <att type="string" name="Order" value="Chaetothyriales" />
    <att type="string" name="Family" value="Herpotrichiellaceae" />
    <att type="string" name="Genus" value="Exophiala" />
    <att type="string" name="Species" value="Exophiala sideris" />
    <att type="string" name="EC" value="None" />
    <att type="list" name="PFAM">
      <att type="string" name="PFAM" value="None" />
    </att>
    <att type="list" name="PDB">
      <att type="string" name="PDB" value="None" />
    </att>
    <att type="list" name="IPRO">
      <att type="string" name="IPRO" value="None" />
    </att>
    <att type="string" name="BRENDA ID" value="None" />
    <att type="list" name="CAZY Name">
      <att type="string" name="CAZY Name" value="None" />
    </att>
    <att type="list" name="GO Term">
      <att type="string" name="GO Term" value="None" />
    </att>
    <att type="string" name="KEGG ID" value="None" />
    <att type="string" name="PATRIC ID" value="None" />
    <att type="string" name="STRING ID" value="None" />
    <att type="list" name="HMP Body Site">
      <att type="string" name="HMP Body Site" value="None" />
    </att>
    <att type="string" name="HMP Oxygen" value="None" />
    <att type="string" name="P01 gDNA" value="False" />
  </node>
  <node id="A0A1B9I4F5" label="A0A1B9I4F5">
    <att type="string" name="Sequence Source" value="USER" />
    <att type="list" name="Query IDs">
      <att type="string" name="Query IDs" value="A0A1B9I4F5" />
    </att>
    <att type="list" name="Other IDs">
      <att type="string" name="Other IDs" value="None" />
    </att>
    <att name="Cluster Number" type="integer" value="10" />
    <att name="Cluster Sequence Count" type="integer" value="23" />
    <att name="node.fillColor" type="string" value="#808000" />
    <att name="Present in ENA Database?" type="string" value="true" />
    <att name="Genome Neighbors in ENA Database?" type="string" value="true" />
    <att name="ENA Database Genome ID" type="string" value="KI894010" />
    <att type="string" name="Organism" value="Kwoniella pini CBS 10737." />
    <att type="string" name="Taxonomy ID" value="1296096" />
    <att type="string" name="UniProt Annotation Status" value="TrEMBL" />
    <att type="list" name="Description">
      <att type="string" name="Description" value="Uncharacterized protein " />
    </att>
    <att type="string" name="Swissprot Description" value="NA" />
    <att type="integer" name="Sequence Length" value="379" />
    <att type="string" name="Gene Name" value="I206_03723" />
    <att type="list" name="NCBI IDs">
      <att type="string" name="NCBI IDs" value="GI:1101828101" />
      <att type="string" name="NCBI IDs" value="GI:1045456928" />
      <att type="string" name="NCBI IDs" value="EMBL-CDS:OCF50402.1" />
      <att type="string" name="NCBI IDs" value="REFSEQ:XP_019011621.1" />
    </att>
    <att type="string" name="Superkingdom" value="Eukaryota" />
    <att type="string" name="Kingdom" value="Fungi" />
    <att type="string" name="Phylum" value="Basidiomycota" />
    <att type="string" name="Class" value="Tremellomycetes" />
    <att type="string" name="Order" value="Tremellales" />
    <att type="string" name="Family" value="Cryptococcaceae" />
    <att type="string" name="Genus" value="Kwoniella" />
    <att type="string" name="Species" value="Kwoniella pini CBS 10737" />
    <att type="string" name="EC" value="None" />
    <att type="list" name="PFAM">
      <att type="string" name="PFAM" value="None" />
    </att>
    <att type="list" name="PDB">
      <att type="string" name="PDB" value="None" />
    </att>
    <att type="list" name="IPRO">
      <att type="string" name="IPRO" value="None" />
    </att>
    <att type="string" name="BRENDA ID" value="None" />
    <att type="list" name="CAZY Name">
      <att type="string" name="CAZY Name" value="None" />
    </att>
    <att type="list" name="GO Term">
      <att type="string" name="GO Term" value="None" />
    </att>
    <att type="string" name="KEGG ID" value="None" />
    <att type="string" name="PATRIC ID" value="None" />
    <att type="string" name="STRING ID" value="None" />
    <att type="list" name="HMP Body Site">
      <att type="string" name="HMP Body Site" value="None" />
    </att>
    <att type="string" name="HMP Oxygen" value="None" />
    <att type="string" name="P01 gDNA" value="False" />
  </node>
  <node id="A0A1D2J8I4" label="A0A1D2J8I4">
    <att type="string" name="Sequence Source" value="USER" />
    <att type="list" name="Query IDs">
      <att type="string" name="Query IDs" value="A0A1D2J8I4" />
    </att>
    <att type="list" name="Other IDs">
      <att type="string" name="Other IDs" value="None" />
    </att>
    <att name="Cluster Number" type="integer" value="1" />
    <att name="Cluster Sequence Count" type="integer" value="664" />
    <att name="node.fillColor" type="string" value="#FF0000" />
    <att name="Present in ENA Database?" type="string" value="true" />
    <att name="Genome Neighbors in ENA Database?" type="string" value="true" />
    <att name="ENA Database Genome ID" type="string" value="LZYO01000309" />
    <att type="string" name="Organism" value="Paracoccidioides brasiliensis." />
    <att type="string" name="Taxonomy ID" value="121759" />
    <att type="string" name="UniProt Annotation Status" value="TrEMBL" />
    <att type="list" name="Description">
      <att type="string" name="Description" value="Uncharacterized protein " />
    </att>
    <att type="string" name="Swissprot Description" value="NA" />
    <att type="integer" name="Sequence Length" value="375" />
    <att type="string" name="Gene Name" value="ACO22_06112" />
    <att type="list" name="NCBI IDs">
      <att type="string" name="NCBI IDs" value="GI:1059605564" />
      <att type="string" name="NCBI IDs" value="EMBL-CDS:ODH19756.1" />
    </att>
    <att type="string" name="Superkingdom" value="Eukaryota" />
    <att type="string" name="Kingdom" value="Fungi" />
    <att type="string" name="Phylum" value="Ascomycota" />
    <att type="string" name="Class" value="Eurotiomycetes" />
    <att type="string" name="Order" value="Onygenales" />
    <att type="string" name="Family" value="NA" />
    <att type="string" name="Genus" value="Paracoccidioides" />
    <att type="string" name="Species" value="Paracoccidioides brasiliensis" />
    <att type="string" name="EC" value="None" />
    <att type="list" name="PFAM">
      <att type="string" name="PFAM" value="None" />
    </att>
    <att type="list" name="PDB">
      <att type="string" name="PDB" value="None" />
    </att>
    <att type="list" name="IPRO">
      <att type="string" name="IPRO" value="None" />
    </att>
    <att type="string" name="BRENDA ID" value="None" />
    <att type="list" name="CAZY Name">
      <att type="string" name="CAZY Name" value="None" />
    </att>
    <att type="list" name="GO Term">
      <att type="string" name="GO Term" value="None" />
    </att>
    <att type="string" name="KEGG ID" value="None" />
    <att type="string" name="PATRIC ID" value="None" />
    <att type="string" name="STRING ID" value="None" />
    <att type="list" name="HMP Body Site">
      <att type="string" name="HMP Body Site" value="Gastrointestinal tract" />
    </att>
    <att type="string" name="HMP Oxygen" value="Not Specified" />
    <att type="string" name="P01 gDNA" value="False" />
  </node>
  <node id="A0A1F7ZN10" label="A0A1F7ZN10">
    <att type="string" name="Sequence Source" value="USER" />
    <att type="list" name="Query IDs">
      <att type="string" name="Query IDs" value="A0A1F7ZN10" />
    </att>
    <att type="list" name="Other IDs">
      <att type="string" name="Other IDs" value="None" />
    </att>
    <att name="Cluster Number" type="integer" value="1" />
    <att name="Cluster Sequence Count" type="integer" value="664" />
    <att name="node.fillColor" type="string" value="#FF0000" />
    <att name="Present in ENA Database?" type="string" value="true" />
    <att name="Genome Neighbors in ENA Database?" type="string" value="true" />
    <att name="ENA Database Genome ID" type="string" value="LYCR01000130" />
    <att type="string" name="Organism" value="Aspergillus bombycis." />
    <att type="string" name="Taxonomy ID" value="109264" />
    <att type="string" name="UniProt Annotation Status" value="TrEMBL" />
    <att type="list" name="Description">
      <att type="string" name="Description" value="Putative endoglucanase " />
    </att>
    <att type="string" name="Swissprot Description" value="NA" />
    <att type="integer" name="Sequence Length" value="219" />
    <att type="string" name="Gene Name" value="ABOM_010528" />
    <att type="list" name="NCBI IDs">
      <att type="string" name="NCBI IDs" value="GI:1084335065" />
      <att type="string" name="NCBI IDs" value="EMBL-CDS:OGM40821.1" />
    </att>
    <att type="string" name="Superkingdom" value="Eukaryota" />
    <att type="string" name="Kingdom" value="Fungi" />
    <att type="string" name="Phylum" value="Ascomycota" />
    <att type="string" name="Class" value="Eurotiomycetes" />
    <att type="string" name="Order" value="Eurotiales" />
    <att type="string" name="Family" value="Aspergillaceae" />
    <att type="string" name="Genus" value="Aspergillus" />
    <att type="string" name="Species" value="Aspergillus bombycis" />
    <att type="string" name="EC" value="None" />
    <att type="list" name="PFAM">
      <att type="string" name="PFAM" value="None" />
    </att>
    <att type="list" name="PDB">
      <att type="string" name="PDB" value="None" />
    </att>
    <att type="list" name="IPRO">
      <att type="string" name="IPRO" value="None" />
    </att>
    <att type="string" name="BRENDA ID" value="None" />
    <att type="list" name="CAZY Name">
      <att type="string" name="CAZY Name" value="None" />
    </att>
    <att type="list" name="GO Term">
      <att type="string" name="GO Term" value="None" />
    </att>
    <att type="string" name="KEGG ID" value="None" />
    <att type="string" name="PATRIC ID" value="None" />
    <att type="string" name="STRING ID" value="None" />
    <att type="list" name="HMP Body Site">
      <att type="string" name="HMP Body Site" value="None" />
    </att>
    <att type="string" name="HMP Oxygen" value="None" />
    <att type="string" name="P01 gDNA" value="False" />
  </node>
  <node id="A0A1V6QNL5" label="A0A1V6QNL5">
    <att type="string" name="Sequence Source" value="USER" />
    <att type="list" name="Query IDs">
      <att type="string" name="Query IDs" value="A0A1V6QNL5" />
    </att>
    <att type="list" name="Other IDs">
      <att type="string" name="Other IDs" value="None" />
    </att>
    <att name="Cluster Number" type="integer" value="1" />
    <att name="Cluster Sequence Count" type="integer" value="664" />
    <att name="node.fillColor" type="string" value="#FF0000" />
    <att name="Present in ENA Database?" type="string" value="true" />
    <att name="Genome Neighbors in ENA Database?" type="string" value="true" />
    <att name="ENA Database Genome ID" type="string" value="MDYN01000001" />
    <att type="string" name="Organism" value="Penicillium antarcticum." />
    <att type="string" name="Taxonomy ID" value="416450" />
    <att type="string" name="UniProt Annotation Status" value="TrEMBL" />
    <att type="list" name="Description">
      <att type="string" name="Description" value="Uncharacterized protein " />
    </att>
    <att type="string" name="Swissprot Description" value="NA" />
    <att type="integer" name="Sequence Length" value="407" />
    <att type="string" name="Gene Name" value="PENANT_c001G01890" />
    <att type="list" name="NCBI IDs">
      <att type="string" name="NCBI IDs" value="GI:1168089737" />
      <att type="string" name="NCBI IDs" value="EMBL-CDS:OQD90526.1" />
    </att>
    <att type="string" name="Superkingdom" value="Eukaryota" />
    <att type="string" name="Kingdom" value="Fungi" />
    <att type="string" name="Phylum" value="Ascomycota" />
    <att type="string" name="Class" value="Eurotiomycetes" />
    <att type="string" name="Order" value="Eurotiales" />
    <att type="string" name="Family" value="Aspergillaceae" />
    <att type="string" name="Genus" value="Penicillium" />
    <att type="string" name="Species" value="Penicillium antarcticum" />
    <att type="string" name="EC" value="None" />
    <att type="list" name="PFAM">
      <att type="string" name="PFAM" value="None" />
    </att>
    <att type="list" name="PDB">
      <att type="string" name="PDB" value="None" />
    </att>
    <att type="list" name="IPRO">
      <att type="string" name="IPRO" value="None" />
    </att>
    <att type="string" name="BRENDA ID" value="None" />
    <att type="list" name="CAZY Name">
      <att type="string" name="CAZY Name" value="None" />
    </att>
    <att type="list" name="GO Term">
      <att type="string" name="GO Term" value="None" />
    </att>
    <att type="string" name="KEGG ID" value="None" />
    <att type="string" name="PATRIC ID" value="None" />
    <att type="string" name="STRING ID" value="None" />
    <att type="list" name="HMP Body Site">
      <att type="string" name="HMP Body Site" value="None" />
    </att>
    <att type="string" name="HMP Oxygen" value="None" />
    <att type="string" name="P01 gDNA" value="False" />
  </node>
  <node id="A0A1Y1ZQ86" label="A0A1Y1ZQ86">
    <att type="string" name="Sequence Source" value="USER" />
    <att type="list" name="Query IDs">
      <att type="string" name="Query IDs" value="A0A1Y1ZQ86" />
    </att>
    <att type="list" name="Other IDs">
      <att type="string" name="Other IDs" value="None" />
    </att>
    <att name="Cluster Number" type="integer" value="21" />
    <att name="Cluster Sequence Count" type="integer" value="8" />
    <att name="node.fillColor" type="string" value="#800000" />
    <att name="Present in ENA Database?" type="string" value="true" />
    <att name="Genome Neighbors in ENA Database?" type="string" value="true" />
    <att name="ENA Database Genome ID" type="string" value="MCFA01000052" />
    <att type="string" name="Organism" value="Clohesyomyces aquaticus." />
    <att type="string" name="Taxonomy ID" value="1231657" />
    <att type="string" name="UniProt Annotation Status" value="TrEMBL" />
    <att type="list" name="Description">
      <att type="string" name="Description" value="Putative endoglucanase " />
    </att>
    <att type="string" name="Swissprot Description" value="NA" />
    <att type="integer" name="Sequence Length" value="227" />
    <att type="string" name="Gene Name" value="BCR34DRAFT_482815" />
    <att type="list" name="NCBI IDs">
      <att type="string" name="NCBI IDs" value="GI:1183387160" />
      <att type="string" name="NCBI IDs" value="EMBL-CDS:ORY12364.1" />
    </att>
    <att type="string" name="Superkingdom" value="Eukaryota" />
    <att type="string" name="Kingdom" value="Fungi" />
    <att type="string" name="Phylum" value="Ascomycota" />
    <att type="string" name="Class" value="Dothideomycetes" />
    <att type="string" name="Order" value="Pleosporales" />
    <att type="string" name="Family" value="Lindgomycetaceae" />
    <att type="string" name="Genus" value="Clohesyomyces" />
    <att type="string" name="Species" value="Clohesyomyces aquaticus" />
    <att type="string" name="EC" value="None" />
    <att type="list" name="PFAM">
      <att type="string" name="PFAM" value="None" />
    </att>
    <att type="list" name="PDB">
      <att type="string" name="PDB" value="None" />
    </att>
    <att type="list" name="IPRO">
      <att type="string" name="IPRO" value="None" />
    </att>
    <att type="string" name="BRENDA ID" value="None" />
    <att type="list" name="CAZY Name">
      <att type="string" name="CAZY Name" value="None" />
    </att>
    <att type="list" name="GO Term">
      <att type="string" name="GO Term" value="None" />
    </att>
    <att type="string" name="KEGG ID" value="None" />
    <att type="string" name="PATRIC ID" value="None" />
    <att type="string" name="STRING ID" value="None" />
    <att type="list" name="HMP Body Site">
      <att type="string" name="HMP Body Site" value="None" />
    </att>
    <att type="string" name="HMP Oxygen" value="None" />
    <att type="string" name="P01 gDNA" value="False" />
  </node>
  <node id="A0A292PQH0" label="A0A292PQH0">
    <att type="string" name="Sequence Source" value="USER" />
    <att type="list" name="Query IDs">
      <att type="string" name="Query IDs" value="A0A292PQH0" />
    </att>
    <att type="list" name="Other IDs">
      <att type="string" name="Other IDs" value="None" />
    </att>
    <att name="Cluster Number" type="integer" value="41" />
    <att name="Cluster Sequence Count" type="integer" value="2" />
    <att name="node.fillColor" type="string" value="#00FF40" />
    <att name="Present in ENA Database?" type="string" value="true" />
    <att name="Genome Neighbors in ENA Database?" type="string" value="true" />
    <att name="ENA Database Genome ID" type="string" value="LN891070" />
    <att type="string" name="Organism" value="Tuber aestivum " />
    <att type="string" name="Taxonomy ID" value="59557" />
    <att type="string" name="UniProt Annotation Status" value="TrEMBL" />
    <att type="list" name="Description">
      <att type="string" name="Description" value="Uncharacterized protein " />
    </att>
    <att type="string" name="Swissprot Description" value="NA" />
    <att type="integer" name="Sequence Length" value="223" />
    <att type="string" name="Gene Name" value="GSTUAT00006135001" />
    <att type="list" name="NCBI IDs">
      <att type="string" name="NCBI IDs" value="EMBL-CDS:CUS09776.1" />
    </att>
    <att type="string" name="Superkingdom" value="Eukaryota" />
    <att type="string" name="Kingdom" value="Fungi" />
    <att type="string" name="Phylum" value="Ascomycota" />
    <att type="string" name="Class" value="Pezizomycetes" />
    <att type="string" name="Order" value="Pezizales" />
    <att type="string" name="Family" value="Tuberaceae" />
    <att type="string" name="Genus" value="Tuber" />
    <att type="string" name="Species" value="Tuber aestivum" />
    <att type="string" name="EC" value="None" />
    <att type="list" name="PFAM">
      <att type="string" name="PFAM" value="None" />
    </att>
    <att type="list" name="PDB">
      <att type="string" name="PDB" value="None" />
    </att>
    <att type="list" name="IPRO">
      <att type="string" name="IPRO" value="None" />
    </att>
    <att type="string" name="BRENDA ID" value="None" />
    <att type="list" name="CAZY Name">
      <att type="string" name="CAZY Name" value="None" />
    </att>
    <att type="list" name="GO Term">
      <att type="string" name="GO Term" value="None" />
    </att>
    <att type="string" name="KEGG ID" value="None" />
    <att type="string" name="PATRIC ID" value="None" />
    <att type="string" name="STRING ID" value="None" />
    <att type="list" name="HMP Body Site">
      <att type="string" name="HMP Body Site" value="None" />
    </att>
    <att type="string" name="HMP Oxygen" value="None" />
    <att type="string" name="P01 gDNA" value="False" />
  </node>
  <node id="A0A292PSN4" label="A0A292PSN4">
    <att type="string" name="Sequence Source" value="USER" />
    <att type="list" name="Query IDs">
      <att type="string" name="Query IDs" value="A0A292PSN4" />
    </att>
    <att type="list" name="Other IDs">
      <att type="string" name="Other IDs" value="None" />
    </att>
    <att name="Cluster Number" type="integer" value="1" />
    <att name="Cluster Sequence Count" type="integer" value="664" />
    <att name="node.fillColor" type="string" value="#FF0000" />
    <att name="Present in ENA Database?" type="string" value="true" />
    <att name="Genome Neighbors in ENA Database?" type="string" value="true" />
    <att name="ENA Database Genome ID" type="string" value="LN891042" />
    <att type="string" name="Organism" value="Tuber aestivum " />
    <att type="string" name="Taxonomy ID" value="59557" />
    <att type="string" name="UniProt Annotation Status" value="TrEMBL" />
    <att type="list" name="Description">
      <att type="string" name="Description" value="Uncharacterized protein " />
    </att>
    <att type="string" name="Swissprot Description" value="NA" />
    <att type="integer" name="Sequence Length" value="437" />
    <att type="string" name="Gene Name" value="GSTUAT00005258001" />
    <att type="list" name="NCBI IDs">
      <att type="string" name="NCBI IDs" value="EMBL-CDS:CUS10642.1" />
    </att>
    <att type="string" name="Superkingdom" value="Eukaryota" />
    <att type="string" name="Kingdom" value="Fungi" />
    <att type="string" name="Phylum" value="Ascomycota" />
    <att type="string" name="Class" value="Pezizomycetes" />
    <att type="string" name="Order" value="Pezizales" />
    <att type="string" name="Family" value="Tuberaceae" />
    <att type="string" name="Genus" value="Tuber" />
    <att type="string" name="Species" value="Tuber aestivum" />
    <att type="string" name="EC" value="None" />
    <att type="list" name="PFAM">
      <att type="string" name="PFAM" value="None" />
    </att>
    <att type="list" name="PDB">
      <att type="string" name="PDB" value="None" />
    </att>
    <att type="list" name="IPRO">
      <att type="string" name="IPRO" value="None" />
    </att>
    <att type="string" name="BRENDA ID" value="None" />
    <att type="list" name="CAZY Name">
      <att type="string" name="CAZY Name" value="None" />
    </att>
    <att type="list" name="GO Term">
      <att type="string" name="GO Term" value="None" />
    </att>
    <att type="string" name="KEGG ID" value="None" />
    <att type="string" name="PATRIC ID" value="None" />
    <att type="string" name="STRING ID" value="None" />
    <att type="list" name="HMP Body Site">
      <att type="string" name="HMP Body Site" value="None" />
    </att>
    <att type="string" name="HMP Oxygen" value="None" />
    <att type="string" name="P01 gDNA" value="False" />
  </node>
  <node id="A0A162JQE7" label="A0A162JQE7">
    <att type="string" name="Sequence Source" value="USER" />
    <att type="list" name="Query IDs">
      <att type="string" name="Query IDs" value="A0A162JQE7" />
    </att>
    <att type="list" name="Other IDs">
      <att type="string" name="Other IDs" value="None" />
    </att>
    <att name="Cluster Number" type="integer" value="2" />
    <att name="Cluster Sequence Count" type="integer" value="497" />
    <att name="node.fillColor" type="string" value="#0000FF" />
    <att name="Present in ENA Database?" type="string" value="true" />
    <att name="Genome Neighbors in ENA Database?" type="string" value="true" />
    <att name="ENA Database Genome ID" type="string" value="AZHB01000002" />
    <att type="string" name="Organism" value="Cordyceps fumosorosea ARSEF 2679." />
    <att type="string" name="Taxonomy ID" value="1081104" />
    <att type="string" name="UniProt Annotation Status" value="TrEMBL" />
    <att type="list" name="Description">
      <att type="string" name="Description" value="Chitin-binding" />
      <att type="string" name="Description" value=" domain 3 " />
    </att>
    <att type="string" name="Swissprot Description" value="NA" />
    <att type="integer" name="Sequence Length" value="427" />
    <att type="string" name="Gene Name" value="ISF_01325" />
    <att type="list" name="NCBI IDs">
      <att type="string" name="NCBI IDs" value="GI:1025684957" />
      <att type="string" name="NCBI IDs" value="GI:1089717612" />
      <att type="string" name="NCBI IDs" value="EMBL-CDS:OAA72252.1" />
      <att type="string" name="NCBI IDs" value="REFSEQ:XP_018707698.1" />
    </att>
    <att type="string" name="Superkingdom" value="Eukaryota" />
    <att type="string" name="Kingdom" value="Fungi" />
    <att type="string" name="Phylum" value="Ascomycota" />
    <att type="string" name="Class" value="Sordariomycetes" />
    <att type="string" name="Order" value="Hypocreales" />
    <att type="string" name="Family" value="Cordycipitaceae" />
    <att type="string" name="Genus" value="Cordyceps" />
    <att type="string" name="Species" value="Cordyceps fumosorosea ARSEF 2679" />
    <att type="string" name="EC" value="None" />
    <att type="list" name="PFAM">
      <att type="string" name="PFAM" value="None" />
    </att>
    <att type="list" name="PDB">
      <att type="string" name="PDB" value="None" />
    </att>
    <att type="list" name="IPRO">
      <att type="string" name="IPRO" value="None" />
    </att>
    <att type="string" name="BRENDA ID" value="None" />
    <att type="list" name="CAZY Name">
      <att type="string" name="CAZY Name" value="None" />
    </att>
    <att type="list" name="GO Term">
      <att type="string" name="GO Term" value="None" />
    </att>
    <att type="string" name="KEGG ID" value="None" />
    <att type="string" name="PATRIC ID" value="None" />
    <att type="string" name="STRING ID" value="None" />
    <att type="list" name="HMP Body Site">
      <att type="string" name="HMP Body Site" value="None" />
    </att>
    <att type="string" name="HMP Oxygen" value="None" />
    <att type="string" name="P01 gDNA" value="False" />
  </node>
  <node id="A0A2B7XFZ4" label="A0A2B7XFZ4">
    <att type="string" name="Sequence Source" value="USER" />
    <att type="list" name="Query IDs">
      <att type="string" name="Query IDs" value="A0A2B7XFZ4" />
    </att>
    <att type="list" name="Other IDs">
      <att type="string" name="Other IDs" value="None" />
    </att>
    <att name="Cluster Number" type="integer" value="1" />
    <att name="Cluster Sequence Count" type="integer" value="664" />
    <att name="node.fillColor" type="string" value="#FF0000" />
    <att name="Present in ENA Database?" type="string" value="true" />
    <att name="Genome Neighbors in ENA Database?" type="string" value="true" />
    <att name="ENA Database Genome ID" type="string" value="PDNA01000166" />
    <att type="string" name="Organism" value="Polytolypa hystricis UAMH7299." />
    <att type="string" name="Taxonomy ID" value="1447883" />
    <att type="string" name="UniProt Annotation Status" value="TrEMBL" />
    <att type="list" name="Description">
      <att type="string" name="Description" value="Uncharacterized protein " />
    </att>
    <att type="string" name="Swissprot Description" value="NA" />
    <att type="integer" name="Sequence Length" value="391" />
    <att type="string" name="Gene Name" value="AJ80_07976" />
    <att type="list" name="NCBI IDs">
      <att type="string" name="NCBI IDs" value="EMBL-CDS:PGH07587.1" />
    </att>
    <att type="string" name="Superkingdom" value="Eukaryota" />
    <att type="string" name="Kingdom" value="Fungi" />
    <att type="string" name="Phylum" value="Ascomycota" />
    <att type="string" name="Class" value="Eurotiomycetes" />
    <att type="string" name="Order" value="Onygenales" />
    <att type="string" name="Family" value="Ajellomycetaceae" />
    <att type="string" name="Genus" value="Polytolypa" />
    <att type="string" name="Species" value="Polytolypa hystricis UAMH7299" />
    <att type="string" name="EC" value="None" />
    <att type="list" name="PFAM">
      <att type="string" name="PFAM" value="None" />
    </att>
    <att type="list" name="PDB">
      <att type="string" name="PDB" value="None" />
    </att>
    <att type="list" name="IPRO">
      <att type="string" name="IPRO" value="None" />
    </att>
    <att type="string" name="BRENDA ID" value="None" />
    <att type="list" name="CAZY Name">
      <att type="string" name="CAZY Name" value="None" />
    </att>
    <att type="list" name="GO Term">
      <att type="string" name="GO Term" value="None" />
    </att>
    <att type="string" name="KEGG ID" value="None" />
    <att type="string" name="PATRIC ID" value="None" />
    <att type="string" name="STRING ID" value="None" />
    <att type="list" name="HMP Body Site">
      <att type="string" name="HMP Body Site" value="None" />
    </att>
    <att type="string" name="HMP Oxygen" value="None" />
    <att type="string" name="P01 gDNA" value="False" />
  </node>
  <node id="A0A2H3HBL2" label="A0A2H3HBL2">
    <att type="string" name="Sequence Source" value="USER" />
    <att type="list" name="Query IDs">
      <att type="string" name="Query IDs" value="A0A2H3HBL2" />
    </att>
    <att type="list" name="Other IDs">
      <att type="string" name="Other IDs" value="None" />
    </att>
    <att name="Cluster Number" type="integer" value="4" />
    <att name="Cluster Sequence Count" type="integer" value="55" />
    <att name="node.fillColor" type="string" value="#008000" />
    <att name="Present in ENA Database?" type="string" value="true" />
    <att name="Genome Neighbors in ENA Database?" type="string" value="true" />
    <att name="ENA Database Genome ID" type="string" value="NQOC01000001" />
    <att type="string" name="Organism" value="Gibberella zeae " />
    <att type="string" name="Taxonomy ID" value="5518" />
    <att type="string" name="UniProt Annotation Status" value="TrEMBL" />
    <att type="list" name="Description">
      <att type="string" name="Description" value="Uncharacterized protein " />
    </att>
    <att type="string" name="Swissprot Description" value="NA" />
    <att type="integer" name="Sequence Length" value="391" />
    <att type="string" name="Gene Name" value="FGRA07_00707" />
    <att type="list" name="NCBI IDs">
      <att type="string" name="NCBI IDs" value="EMBL-CDS:PCD39436.1" />
    </att>
    <att type="string" name="Superkingdom" value="Eukaryota" />
    <att type="string" name="Kingdom" value="Fungi" />
    <att type="string" name="Phylum" value="Ascomycota" />
    <att type="string" name="Class" value="Sordariomycetes" />
    <att type="string" name="Order" value="Hypocreales" />
    <att type="string" name="Family" value="Nectriaceae" />
    <att type="string" name="Genus" value="Fusarium" />
    <att type="string" name="Species" value="Fusarium graminearum" />
    <att type="string" name="EC" value="None" />
    <att type="list" name="PFAM">
      <att type="string" name="PFAM" value="None" />
    </att>
    <att type="list" name="PDB">
      <att type="string" name="PDB" value="None" />
    </att>
    <att type="list" name="IPRO">
      <att type="string" name="IPRO" value="None" />
    </att>
    <att type="string" name="BRENDA ID" value="None" />
    <att type="list" name="CAZY Name">
      <att type="string" name="CAZY Name" value="None" />
    </att>
    <att type="list" name="GO Term">
      <att type="string" name="GO Term" value="None" />
    </att>
    <att type="string" name="KEGG ID" value="None" />
    <att type="string" name="PATRIC ID" value="None" />
    <att type="string" name="STRING ID" value="None" />
    <att type="list" name="HMP Body Site">
      <att type="string" name="HMP Body Site" value="None" />
    </att>
    <att type="string" name="HMP Oxygen" value="None" />
    <att type="string" name="P01 gDNA" value="False" />
  </node>
  <node id="A0A2L2TNI6" label="A0A2L2TNI6">
    <att type="string" name="Sequence Source" value="USER" />
    <att type="list" name="Query IDs">
      <att type="string" name="Query IDs" value="A0A2L2TNI6" />
    </att>
    <att type="list" name="Other IDs">
      <att type="string" name="Other IDs" value="None" />
    </att>
    <att name="Cluster Number" type="integer" value="4" />
    <att name="Cluster Sequence Count" type="integer" value="55" />
    <att name="node.fillColor" type="string" value="#008000" />
    <att name="Present in ENA Database?" type="string" value="true" />
    <att name="Genome Neighbors in ENA Database?" type="string" value="true" />
    <att name="ENA Database Genome ID" type="string" value="LN649229" />
    <att type="string" name="Organism" value="Fusarium venenatum." />
    <att type="string" name="Taxonomy ID" value="56646" />
    <att type="string" name="UniProt Annotation Status" value="TrEMBL" />
    <att type="list" name="Description">
      <att type="string" name="Description" value="Uncharacterized protein " />
    </att>
    <att type="string" name="Swissprot Description" value="NA" />
    <att type="integer" name="Sequence Length" value="398" />
    <att type="string" name="Gene Name" value="None" />
    <att type="list" name="NCBI IDs">
      <att type="string" name="NCBI IDs" value="EMBL-CDS:CEI66317.1" />
    </att>
    <att type="string" name="Superkingdom" value="Eukaryota" />
    <att type="string" name="Kingdom" value="Fungi" />
    <att type="string" name="Phylum" value="Ascomycota" />
    <att type="string" name="Class" value="Sordariomycetes" />
    <att type="string" name="Order" value="Hypocreales" />
    <att type="string" name="Family" value="Nectriaceae" />
    <att type="string" name="Genus" value="Fusarium" />
    <att type="string" name="Species" value="Fusarium venenatum" />
    <att type="string" name="EC" value="None" />
    <att type="list" name="PFAM">
      <att type="string" name="PFAM" value="None" />
    </att>
    <att type="list" name="PDB">
      <att type="string" name="PDB" value="None" />
    </att>
    <att type="list" name="IPRO">
      <att type="string" name="IPRO" value="None" />
    </att>
    <att type="string" name="BRENDA ID" value="None" />
    <att type="list" name="CAZY Name">
      <att type="string" name="CAZY Name" value="None" />
    </att>
    <att type="list" name="GO Term">
      <att type="string" name="GO Term" value="None" />
    </att>
    <att type="string" name="KEGG ID" value="None" />
    <att type="string" name="PATRIC ID" value="None" />
    <att type="string" name="STRING ID" value="None" />
    <att type="list" name="HMP Body Site">
      <att type="string" name="HMP Body Site" value="None" />
    </att>
    <att type="string" name="HMP Oxygen" value="None" />
    <att type="string" name="P01 gDNA" value="False" />
  </node>
  <node id="A0A2P5HMK4" label="A0A2P5HMK4">
    <att type="string" name="Sequence Source" value="USER" />
    <att type="list" name="Query IDs">
      <att type="string" name="Query IDs" value="A0A2P5HMK4" />
    </att>
    <att type="list" name="Other IDs">
      <att type="string" name="Other IDs" value="None" />
    </att>
    <att name="Cluster Number" type="integer" value="4" />
    <att name="Cluster Sequence Count" type="integer" value="55" />
    <att name="node.fillColor" type="string" value="#008000" />
    <att name="Present in ENA Database?" type="string" value="true" />
    <att name="Genome Neighbors in ENA Database?" type="string" value="true" />
    <att name="ENA Database Genome ID" type="string" value="MAVT02001254" />
    <att type="string" name="Organism" value="Diaporthe helianthi." />
    <att type="string" name="Taxonomy ID" value="158607" />
    <att type="string" name="UniProt Annotation Status" value="TrEMBL" />
    <att type="list" name="Description">
      <att type="string" name="Description" value="Uncharacterized protein " />
    </att>
    <att type="string" name="Swissprot Description" value="NA" />
    <att type="integer" name="Sequence Length" value="360" />
    <att type="string" name="Gene Name" value="DHEL01_v210128" />
    <att type="list" name="NCBI IDs">
      <att type="string" name="NCBI IDs" value="EMBL-CDS:POS71476.1" />
    </att>
    <att type="string" name="Superkingdom" value="Eukaryota" />
    <att type="string" name="Kingdom" value="Fungi" />
    <att type="string" name="Phylum" value="Ascomycota" />
    <att type="string" name="Class" value="Sordariomycetes" />
    <att type="string" name="Order" value="Diaporthales" />
    <att type="string" name="Family" value="Diaporthaceae" />
    <att type="string" name="Genus" value="Diaporthe" />
    <att type="string" name="Species" value="Diaporthe helianthi" />
    <att type="string" name="EC" value="None" />
    <att type="list" name="PFAM">
      <att type="string" name="PFAM" value="None" />
    </att>
    <att type="list" name="PDB">
      <att type="string" name="PDB" value="None" />
    </att>
    <att type="list" name="IPRO">
      <att type="string" name="IPRO" value="None" />
    </att>
    <att type="string" name="BRENDA ID" value="None" />
    <att type="list" name="CAZY Name">
      <att type="string" name="CAZY Name" value="None" />
    </att>
    <att type="list" name="GO Term">
      <att type="string" name="GO Term" value="None" />
    </att>
    <att type="string" name="KEGG ID" value="None" />
    <att type="string" name="PATRIC ID" value="None" />
    <att type="string" name="STRING ID" value="None" />
    <att type="list" name="HMP Body Site">
      <att type="string" name="HMP Body Site" value="None" />
    </att>
    <att type="string" name="HMP Oxygen" value="None" />
    <att type="string" name="P01 gDNA" value="False" />
  </node>
  <node id="A0A2P8AIV9" label="A0A2P8AIV9">
    <att type="string" name="Sequence Source" value="USER" />
    <att type="list" name="Query IDs">
      <att type="string" name="Query IDs" value="A0A2P8AIV9" />
    </att>
    <att type="list" name="Other IDs">
      <att type="string" name="Other IDs" value="None" />
    </att>
    <att name="Cluster Number" type="integer" value="1" />
    <att name="Cluster Sequence Count" type="integer" value="664" />
    <att name="node.fillColor" type="string" value="#FF0000" />
    <att name="Present in ENA Database?" type="string" value="true" />
    <att name="Genome Neighbors in ENA Database?" type="string" value="true" />
    <att name="ENA Database Genome ID" type="string" value="NHZQ01000003" />
    <att type="string" name="Organism" value="Elsinoe australis." />
    <att type="string" name="Taxonomy ID" value="40998" />
    <att type="string" name="UniProt Annotation Status" value="TrEMBL" />
    <att type="list" name="Description">
      <att type="string" name="Description" value="Uncharacterized protein " />
    </att>
    <att type="string" name="Swissprot Description" value="NA" />
    <att type="integer" name="Sequence Length" value="491" />
    <att type="string" name="Gene Name" value="B9Z65_524" />
    <att type="list" name="NCBI IDs">
      <att type="string" name="NCBI IDs" value="EMBL-CDS:PSK60374.1" />
    </att>
    <att type="string" name="Superkingdom" value="Eukaryota" />
    <att type="string" name="Kingdom" value="Fungi" />
    <att type="string" name="Phylum" value="Ascomycota" />
    <att type="string" name="Class" value="Dothideomycetes" />
    <att type="string" name="Order" value="Myriangiales" />
    <att type="string" name="Family" value="Elsinoaceae" />
    <att type="string" name="Genus" value="Elsinoe" />
    <att type="string" name="Species" value="Elsinoe australis" />
    <att type="string" name="EC" value="None" />
    <att type="list" name="PFAM">
      <att type="string" name="PFAM" value="None" />
    </att>
    <att type="list" name="PDB">
      <att type="string" name="PDB" value="None" />
    </att>
    <att type="list" name="IPRO">
      <att type="string" name="IPRO" value="None" />
    </att>
    <att type="string" name="BRENDA ID" value="None" />
    <att type="list" name="CAZY Name">
      <att type="string" name="CAZY Name" value="None" />
    </att>
    <att type="list" name="GO Term">
      <att type="string" name="GO Term" value="None" />
    </att>
    <att type="string" name="KEGG ID" value="None" />
    <att type="string" name="PATRIC ID" value="None" />
    <att type="string" name="STRING ID" value="None" />
    <att type="list" name="HMP Body Site">
      <att type="string" name="HMP Body Site" value="None" />
    </att>
    <att type="string" name="HMP Oxygen" value="None" />
    <att type="string" name="P01 gDNA" value="False" />
  </node>
  <node id="C1GHU6" label="C1GHU6">
    <att type="string" name="Sequence Source" value="USER" />
    <att type="list" name="Query IDs">
      <att type="string" name="Query IDs" value="C1GHU6" />
    </att>
    <att type="list" name="Other IDs">
      <att type="string" name="Other IDs" value="None" />
    </att>
    <att name="Cluster Number" type="integer" value="1" />
    <att name="Cluster Sequence Count" type="integer" value="664" />
    <att name="node.fillColor" type="string" value="#FF0000" />
    <att name="Present in ENA Database?" type="string" value="true" />
    <att name="Genome Neighbors in ENA Database?" type="string" value="true" />
    <att name="ENA Database Genome ID" type="string" value="KN275965" />
    <att type="string" name="Organism" value="Paracoccidioides brasiliensis  (strain Pb18)" />
    <att type="string" name="Taxonomy ID" value="502780" />
    <att type="string" name="UniProt Annotation Status" value="TrEMBL" />
    <att type="list" name="Description">
      <att type="string" name="Description" value="Uncharacterized protein " />
    </att>
    <att type="string" name="Swissprot Description" value="NA" />
    <att type="integer" name="Sequence Length" value="382" />
    <att type="string" name="Gene Name" value="PADG_06832" />
    <att type="list" name="NCBI IDs">
      <att type="string" name="NCBI IDs" value="GI:226295333" />
      <att type="string" name="NCBI IDs" value="GI:734684042" />
      <att type="string" name="NCBI IDs" value="EMBL-CDS:EEH50753.1" />
      <att type="string" name="NCBI IDs" value="REFSEQ:XP_010762250.1" />
    </att>
    <att type="string" name="Superkingdom" value="Eukaryota" />
    <att type="string" name="Kingdom" value="Fungi" />
    <att type="string" name="Phylum" value="Ascomycota" />
    <att type="string" name="Class" value="Eurotiomycetes" />
    <att type="string" name="Order" value="Onygenales" />
    <att type="string" name="Family" value="NA" />
    <att type="string" name="Genus" value="Paracoccidioides" />
    <att type="string" name="Species" value="Paracoccidioides brasiliensis Pb18" />
    <att type="string" name="EC" value="None" />
    <att type="list" name="PFAM">
      <att type="string" name="PFAM" value="None" />
    </att>
    <att type="list" name="PDB">
      <att type="string" name="PDB" value="None" />
    </att>
    <att type="list" name="IPRO">
      <att type="string" name="IPRO" value="None" />
    </att>
    <att type="string" name="BRENDA ID" value="None" />
    <att type="list" name="CAZY Name">
      <att type="string" name="CAZY Name" value="None" />
    </att>
    <att type="list" name="GO Term">
      <att type="string" name="GO Term" value="None" />
    </att>
    <att type="string" name="KEGG ID" value="pbn:PADG_06832" />
    <att type="string" name="PATRIC ID" value="None" />
    <att type="string" name="STRING ID" value="None" />
    <att type="list" name="HMP Body Site">
      <att type="string" name="HMP Body Site" value="None" />
    </att>
    <att type="string" name="HMP Oxygen" value="None" />
    <att type="string" name="P01 gDNA" value="False" />
  </node>
  <node id="D5GD41" label="D5GD41">
    <att type="string" name="Sequence Source" value="USER" />
    <att type="list" name="Query IDs">
      <att type="string" name="Query IDs" value="D5GD41" />
    </att>
    <att type="list" name="Other IDs">
      <att type="string" name="Other IDs" value="None" />
    </att>
    <att name="Cluster Number" type="integer" value="1" />
    <att name="Cluster Sequence Count" type="integer" value="664" />
    <att name="node.fillColor" type="string" value="#FF0000" />
    <att name="Present in ENA Database?" type="string" value="true" />
    <att name="Genome Neighbors in ENA Database?" type="string" value="true" />
    <att name="ENA Database Genome ID" type="string" value="FN430139" />
    <att type="string" name="Organism" value="Tuber melanosporum  (strain Mel28)" />
    <att type="string" name="Taxonomy ID" value="656061" />
    <att type="string" name="UniProt Annotation Status" value="TrEMBL" />
    <att type="list" name="Description">
      <att type="string" name="Description" value="Uncharacterized protein " />
    </att>
    <att type="string" name="Swissprot Description" value="NA" />
    <att type="integer" name="Sequence Length" value="321" />
    <att type="string" name="Gene Name" value="GSTUM_00000957001" />
    <att type="list" name="NCBI IDs">
      <att type="string" name="NCBI IDs" value="GI:296417191" />
      <att type="string" name="NCBI IDs" value="GI:295634168" />
      <att type="string" name="NCBI IDs" value="EMBL-CDS:CAZ82434.1" />
      <att type="string" name="NCBI IDs" value="REFSEQ:XP_002838243.1" />
    </att>
    <att type="string" name="Superkingdom" value="Eukaryota" />
    <att type="string" name="Kingdom" value="Fungi" />
    <att type="string" name="Phylum" value="Ascomycota" />
    <att type="string" name="Class" value="Pezizomycetes" />
    <att type="string" name="Order" value="Pezizales" />
    <att type="string" name="Family" value="Tuberaceae" />
    <att type="string" name="Genus" value="Tuber" />
    <att type="string" name="Species" value="Tuber melanosporum Mel28" />
    <att type="string" name="EC" value="None" />
    <att type="list" name="PFAM">
      <att type="string" name="PFAM" value="None" />
    </att>
    <att type="list" name="PDB">
      <att type="string" name="PDB" value="None" />
    </att>
    <att type="list" name="IPRO">
      <att type="string" name="IPRO" value="None" />
    </att>
    <att type="string" name="BRENDA ID" value="None" />
    <att type="list" name="CAZY Name">
      <att type="string" name="CAZY Name" value="None" />
    </att>
    <att type="list" name="GO Term">
      <att type="string" name="GO Term" value="None" />
    </att>
    <att type="string" name="KEGG ID" value="tml:GSTUM_00000957001" />
    <att type="string" name="PATRIC ID" value="None" />
    <att type="string" name="STRING ID" value="None" />
    <att type="list" name="HMP Body Site">
      <att type="string" name="HMP Body Site" value="None" />
    </att>
    <att type="string" name="HMP Oxygen" value="None" />
    <att type="string" name="P01 gDNA" value="False" />
  </node>
  <node id="I1RFE8" label="I1RFE8">
    <att type="string" name="Sequence Source" value="USER" />
    <att type="list" name="Query IDs">
      <att type="string" name="Query IDs" value="I1RFE8" />
    </att>
    <att type="list" name="Other IDs">
      <att type="string" name="Other IDs" value="None" />
    </att>
    <att name="Cluster Number" type="integer" value="4" />
    <att name="Cluster Sequence Count" type="integer" value="55" />
    <att name="node.fillColor" type="string" value="#008000" />
    <att name="Present in ENA Database?" type="string" value="true" />
    <att name="Genome Neighbors in ENA Database?" type="string" value="true" />
    <att name="ENA Database Genome ID" type="string" value="HG970332" />
    <att type="string" name="Organism" value="Gibberella zeae  (strain PH-1 / ATCC MYA-4620 / FGSC 9075 / NRRL 31084)" />
    <att type="string" name="Taxonomy ID" value="229533" />
    <att type="string" name="UniProt Annotation Status" value="TrEMBL" />
    <att type="list" name="Description">
      <att type="string" name="Description" value="Uncharacterized protein " />
    </att>
    <att type="string" name="Swissprot Description" value="NA" />
    <att type="integer" name="Sequence Length" value="391" />
    <att type="string" name="Gene Name" value="FGRAMPH1_01T05817" />
    <att type="list" name="NCBI IDs">
      <att type="string" name="NCBI IDs" value="GI:699043726" />
      <att type="string" name="NCBI IDs" value="GI:558857774" />
      <att type="string" name="NCBI IDs" value="GI:758191927" />
      <att type="string" name="NCBI IDs" value="EMBL-CDS:CEF74713.1" />
      <att type="string" name="NCBI IDs" value="REFSEQ:XP_011318342.1" />
    </att>
    <att type="string" name="Superkingdom" value="Eukaryota" />
    <att type="string" name="Kingdom" value="Fungi" />
    <att type="string" name="Phylum" value="Ascomycota" />
    <att type="string" name="Class" value="Sordariomycetes" />
    <att type="string" name="Order" value="Hypocreales" />
    <att type="string" name="Family" value="Nectriaceae" />
    <att type="string" name="Genus" value="Fusarium" />
    <att type="string" name="Species" value="Fusarium graminearum PH-1" />
    <att type="string" name="EC" value="None" />
    <att type="list" name="PFAM">
      <att type="string" name="PFAM" value="None" />
    </att>
    <att type="list" name="PDB">
      <att type="string" name="PDB" value="None" />
    </att>
    <att type="list" name="IPRO">
      <att type="string" name="IPRO" value="None" />
    </att>
    <att type="string" name="BRENDA ID" value="None" />
    <att type="list" name="CAZY Name">
      <att type="string" name="CAZY Name" value="None" />
    </att>
    <att type="list" name="GO Term">
      <att type="string" name="GO Term" value="None" />
    </att>
    <att type="string" name="KEGG ID" value="fgr:FGSG_02422" />
    <att type="string" name="PATRIC ID" value="None" />
    <att type="string" name="STRING ID" value="None" />
    <att type="list" name="HMP Body Site">
      <att type="string" name="HMP Body Site" value="None" />
    </att>
    <att type="string" name="HMP Oxygen" value="None" />
    <att type="string" name="P01 gDNA" value="False" />
  </node>
  <node id="I1RJ41" label="I1RJ41">
    <att type="string" name="Sequence Source" value="USER" />
    <att type="list" name="Query IDs">
      <att type="string" name="Query IDs" value="I1RJ41" />
    </att>
    <att type="list" name="Other IDs">
      <att type="string" name="Other IDs" value="None" />
    </att>
    <att name="Cluster Number" type="integer" value="1" />
    <att name="Cluster Sequence Count" type="integer" value="664" />
    <att name="node.fillColor" type="string" value="#FF0000" />
    <att name="Present in ENA Database?" type="string" value="false" />
    <att name="Genome Neighbors in ENA Database?" type="string" value="n/a" />
    <att name="ENA Database Genome ID" type="string" value="" />
    <att type="string" name="Organism" value="Gibberella zeae  (strain PH-1 / ATCC MYA-4620 / FGSC 9075 / NRRL 31084)" />
    <att type="string" name="Taxonomy ID" value="229533" />
    <att type="string" name="UniProt Annotation Status" value="TrEMBL" />
    <att type="list" name="Description">
      <att type="string" name="Description" value="Uncharacterized protein " />
    </att>
    <att type="string" name="Swissprot Description" value="NA" />
    <att type="integer" name="Sequence Length" value="343" />
    <att type="string" name="Gene Name" value="FG03840" />
    <att type="list" name="NCBI IDs">
      <att type="string" name="NCBI IDs" value="GI:758198949" />
      <att type="string" name="NCBI IDs" value="GI:558859262" />
      <att type="string" name="NCBI IDs" value="EMBL-CDS:-" />
      <att type="string" name="NCBI IDs" value="REFSEQ:XP_011321844.1" />
    </att>
    <att type="string" name="Superkingdom" value="Eukaryota" />
    <att type="string" name="Kingdom" value="Fungi" />
    <att type="string" name="Phylum" value="Ascomycota" />
    <att type="string" name="Class" value="Sordariomycetes" />
    <att type="string" name="Order" value="Hypocreales" />
    <att type="string" name="Family" value="Nectriaceae" />
    <att type="string" name="Genus" value="Fusarium" />
    <att type="string" name="Species" value="Fusarium graminearum PH-1" />
    <att type="string" name="EC" value="None" />
    <att type="list" name="PFAM">
      <att type="string" name="PFAM" value="None" />
    </att>
    <att type="list" name="PDB">
      <att type="string" name="PDB" value="None" />
    </att>
    <att type="list" name="IPRO">
      <att type="string" name="IPRO" value="None" />
    </att>
    <att type="string" name="BRENDA ID" value="None" />
    <att type="list" name="CAZY Name">
      <att type="string" name="CAZY Name" value="None" />
    </att>
    <att type="list" name="GO Term">
      <att type="string" name="GO Term" value="None" />
    </att>
    <att type="string" name="KEGG ID" value="fgr:FGSG_03840" />
    <att type="string" name="PATRIC ID" value="None" />
    <att type="string" name="STRING ID" value="None" />
    <att type="list" name="HMP Body Site">
      <att type="string" name="HMP Body Site" value="None" />
    </att>
    <att type="string" name="HMP Oxygen" value="None" />
    <att type="string" name="P01 gDNA" value="False" />
  </node>
  <node id="N1J990" label="N1J990">
    <att type="string" name="Sequence Source" value="USER" />
    <att type="list" name="Query IDs">
      <att type="string" name="Query IDs" value="N1J990" />
    </att>
    <att type="list" name="Other IDs">
      <att type="string" name="Other IDs" value="None" />
    </att>
    <att name="Cluster Number" type="integer" value="1" />
    <att name="Cluster Sequence Count" type="integer" value="664" />
    <att name="node.fillColor" type="string" value="#FF0000" />
    <att name="Present in ENA Database?" type="string" value="true" />
    <att name="Genome Neighbors in ENA Database?" type="string" value="true" />
    <att name="ENA Database Genome ID" type="string" value="CAUH01000281" />
    <att type="string" name="Organism" value="Blumeria graminis f. sp. hordei  (strain DH14)" />
    <att type="string" name="Taxonomy ID" value="546991" />
    <att type="string" name="UniProt Annotation Status" value="TrEMBL" />
    <att type="list" name="Description">
      <att type="string" name="Description" value="Endoglucanase " />
    </att>
    <att type="string" name="Swissprot Description" value="NA" />
    <att type="integer" name="Sequence Length" value="357" />
    <att type="string" name="Gene Name" value="BGHDH14_bgh00773" />
    <att type="list" name="NCBI IDs">
      <att type="string" name="NCBI IDs" value="EMBL-CDS:CCU74383.1" />
    </att>
    <att type="string" name="Superkingdom" value="Eukaryota" />
    <att type="string" name="Kingdom" value="Fungi" />
    <att type="string" name="Phylum" value="Ascomycota" />
    <att type="string" name="Class" value="Leotiomycetes" />
    <att type="string" name="Order" value="Erysiphales" />
    <att type="string" name="Family" value="Erysiphaceae" />
    <att type="string" name="Genus" value="Blumeria" />
    <att type="string" name="Species" value="Blumeria graminis f. sp. hordei DH14" />
    <att type="string" name="EC" value="None" />
    <att type="list" name="PFAM">
      <att type="string" name="PFAM" value="None" />
    </att>
    <att type="list" name="PDB">
      <att type="string" name="PDB" value="None" />
    </att>
    <att type="list" name="IPRO">
      <att type="string" name="IPRO" value="IPR001002" />
      <att type="string" name="IPRO" value="IPR001002" />
      <att type="string" name="IPRO" value="IPR036861" />
    </att>
    <att type="string" name="BRENDA ID" value="None" />
    <att type="list" name="CAZY Name">
      <att type="string" name="CAZY Name" value="None" />
    </att>
    <att type="list" name="GO Term">
      <att type="string" name="GO Term" value="0008061 chitin binding" />
    </att>
    <att type="string" name="KEGG ID" value="None" />
    <att type="string" name="PATRIC ID" value="None" />
    <att type="string" name="STRING ID" value="None" />
    <att type="list" name="HMP Body Site">
      <att type="string" name="HMP Body Site" value="None" />
    </att>
    <att type="string" name="HMP Oxygen" value="None" />
    <att type="string" name="P01 gDNA" value="False" />
  </node>
  <node id="U7PVZ3" label="U7PVZ3">
    <att type="string" name="Sequence Source" value="USER" />
    <att type="list" name="Query IDs">
      <att type="string" name="Query IDs" value="U7PVZ3" />
    </att>
    <att type="list" name="Other IDs">
      <att type="string" name="Other IDs" value="None" />
    </att>
    <att name="Cluster Number" type="integer" value="2" />
    <att name="Cluster Sequence Count" type="integer" value="497" />
    <att name="node.fillColor" type="string" value="#0000FF" />
    <att name="Present in ENA Database?" type="string" value="true" />
    <att name="Genome Neighbors in ENA Database?" type="string" value="true" />
    <att name="ENA Database Genome ID" type="string" value="KI440845" />
    <att type="string" name="Organism" value="Sporothrix schenckii  (strain ATCC 58251 / de Perez 2211183)" />
    <att type="string" name="Taxonomy ID" value="1391915" />
    <att type="string" name="UniProt Annotation Status" value="TrEMBL" />
    <att type="list" name="Description">
      <att type="string" name="Description" value="Uncharacterized protein " />
    </att>
    <att type="string" name="Swissprot Description" value="NA" />
    <att type="integer" name="Sequence Length" value="416" />
    <att type="string" name="Gene Name" value="HMPREF1624_04292" />
    <att type="list" name="NCBI IDs">
      <att type="string" name="NCBI IDs" value="GI:550807182" />
      <att type="string" name="NCBI IDs" value="EMBL-CDS:ERS99096.1" />
    </att>
    <att type="string" name="Superkingdom" value="Eukaryota" />
    <att type="string" name="Kingdom" value="Fungi" />
    <att type="string" name="Phylum" value="Ascomycota" />
    <att type="string" name="Class" value="Sordariomycetes" />
    <att type="string" name="Order" value="Ophiostomatales" />
    <att type="string" name="Family" value="Ophiostomataceae" />
    <att type="string" name="Genus" value="Sporothrix" />
    <att type="string" name="Species" value="Sporothrix schenckii ATCC 58251" />
    <att type="string" name="EC" value="None" />
    <att type="list" name="PFAM">
      <att type="string" name="PFAM" value="None" />
    </att>
    <att type="list" name="PDB">
      <att type="string" name="PDB" value="None" />
    </att>
    <att type="list" name="IPRO">
      <att type="string" name="IPRO" value="None" />
    </att>
    <att type="string" name="BRENDA ID" value="None" />
    <att type="list" name="CAZY Name">
      <att type="string" name="CAZY Name" value="None" />
    </att>
    <att type="list" name="GO Term">
      <att type="string" name="GO Term" value="None" />
    </att>
    <att type="string" name="KEGG ID" value="None" />
    <att type="string" name="PATRIC ID" value="None" />
    <att type="string" name="STRING ID" value="None" />
    <att type="list" name="HMP Body Site">
      <att type="string" name="HMP Body Site" value="None" />
    </att>
    <att type="string" name="HMP Oxygen" value="None" />
    <att type="string" name="P01 gDNA" value="False" />
  </node>
  <node id="A0A1L7VDR1" label="A0A1L7VDR1">
    <att type="string" name="Sequence Source" value="USER" />
    <att type="list" name="Query IDs">
      <att type="string" name="Query IDs" value="A0A1L7VDR1" />
    </att>
    <att type="list" name="Other IDs">
      <att type="string" name="Other IDs" value="None" />
    </att>
    <att name="Cluster Number" type="integer" value="2" />
    <att name="Cluster Sequence Count" type="integer" value="497" />
    <att name="node.fillColor" type="string" value="#0000FF" />
    <att name="Present in ENA Database?" type="string" value="true" />
    <att name="Genome Neighbors in ENA Database?" type="string" value="true" />
    <att name="ENA Database Genome ID" type="string" value="FJOF01000003" />
    <att type="string" name="Organism" value="Fusarium proliferatum  (strain ET1)" />
    <att type="string" name="Taxonomy ID" value="1227346" />
    <att type="string" name="UniProt Annotation Status" value="TrEMBL" />
    <att type="list" name="Description">
      <att type="string" name="Description" value="Related to spore coat protein SP96 " />
    </att>
    <att type="string" name="Swissprot Description" value="NA" />
    <att type="integer" name="Sequence Length" value="392" />
    <att type="string" name="Gene Name" value="FPRO_05982" />
    <att type="list" name="NCBI IDs">
      <att type="string" name="NCBI IDs" value="EMBL-CDS:CZR38827.1" />
    </att>
    <att type="string" name="Superkingdom" value="Eukaryota" />
    <att type="string" name="Kingdom" value="Fungi" />
    <att type="string" name="Phylum" value="Ascomycota" />
    <att type="string" name="Class" value="Sordariomycetes" />
    <att type="string" name="Order" value="Hypocreales" />
    <att type="string" name="Family" value="Nectriaceae" />
    <att type="string" name="Genus" value="Fusarium" />
    <att type="string" name="Species" value="Fusarium proliferatum ET1" />
    <att type="string" name="EC" value="None" />
    <att type="list" name="PFAM">
      <att type="string" name="PFAM" value="None" />
    </att>
    <att type="list" name="PDB">
      <att type="string" name="PDB" value="None" />
    </att>
    <att type="list" name="IPRO">
      <att type="string" name="IPRO" value="None" />
    </att>
    <att type="string" name="BRENDA ID" value="None" />
    <att type="list" name="CAZY Name">
      <att type="string" name="CAZY Name" value="None" />
    </att>
    <att type="list" name="GO Term">
      <att type="string" name="GO Term" value="None" />
    </att>
    <att type="string" name="KEGG ID" value="None" />
    <att type="string" name="PATRIC ID" value="None" />
    <att type="string" name="STRING ID" value="None" />
    <att type="list" name="HMP Body Site">
      <att type="string" name="HMP Body Site" value="None" />
    </att>
    <att type="string" name="HMP Oxygen" value="None" />
    <att type="string" name="P01 gDNA" value="False" />
  </node>
  <node id="Q0UL66" label="Q0UL66">
    <att type="string" name="Sequence Source" value="USER" />
    <att type="list" name="Query IDs">
      <att type="string" name="Query IDs" value="Q0UL66" />
    </att>
    <att type="list" name="Other IDs">
      <att type="string" name="Other IDs" value="None" />
    </att>
    <att name="Cluster Number" type="integer" value="21" />
    <att name="Cluster Sequence Count" type="integer" value="8" />
    <att name="node.fillColor" type="string" value="#800000" />
    <att name="Present in ENA Database?" type="string" value="true" />
    <att name="Genome Neighbors in ENA Database?" type="string" value="true" />
    <att name="ENA Database Genome ID" type="string" value="CH445335" />
    <att type="string" name="Organism" value="Phaeosphaeria nodorum  (strain SN15 / ATCC MYA-4574 / FGSC 10173)" />
    <att type="string" name="Taxonomy ID" value="321614" />
    <att type="string" name="UniProt Annotation Status" value="TrEMBL" />
    <att type="list" name="Description">
      <att type="string" name="Description" value="Uncharacterized protein " />
    </att>
    <att type="string" name="Swissprot Description" value="NA" />
    <att type="integer" name="Sequence Length" value="783" />
    <att type="string" name="Gene Name" value="SNOG_07498" />
    <att type="list" name="NCBI IDs">
      <att type="string" name="NCBI IDs" value="GI:169608826" />
      <att type="string" name="NCBI IDs" value="GI:160701725" />
      <att type="string" name="NCBI IDs" value="EMBL-CDS:EAT84964.2" />
      <att type="string" name="NCBI IDs" value="REFSEQ:XP_001797832.1" />
    </att>
    <att type="string" name="Superkingdom" value="Eukaryota" />
    <att type="string" name="Kingdom" value="Fungi" />
    <att type="string" name="Phylum" value="Ascomycota" />
    <att type="string" name="Class" value="Dothideomycetes" />
    <att type="string" name="Order" value="Pleosporales" />
    <att type="string" name="Family" value="Phaeosphaeriaceae" />
    <att type="string" name="Genus" value="Parastagonospora" />
    <att type="string" name="Species" value="Parastagonospora nodorum SN15" />
    <att type="string" name="EC" value="None" />
    <att type="list" name="PFAM">
      <att type="string" name="PFAM" value="None" />
    </att>
    <att type="list" name="PDB">
      <att type="string" name="PDB" value="None" />
    </att>
    <att type="list" name="IPRO">
      <att type="string" name="IPRO" value="None" />
    </att>
    <att type="string" name="BRENDA ID" value="None" />
    <att type="list" name="CAZY Name">
      <att type="string" name="CAZY Name" value="None" />
    </att>
    <att type="list" name="GO Term">
      <att type="string" name="GO Term" value="None" />
    </att>
    <att type="string" name="KEGG ID" value="pno:SNOG_07498" />
    <att type="string" name="PATRIC ID" value="None" />
    <att type="string" name="STRING ID" value="None" />
    <att type="list" name="HMP Body Site">
      <att type="string" name="HMP Body Site" value="None" />
    </att>
    <att type="string" name="HMP Oxygen" value="None" />
    <att type="string" name="P01 gDNA" value="False" />
  </node>
  <node id="Q2HET7" label="Q2HET7">
    <att type="string" name="Sequence Source" value="USER" />
    <att type="list" name="Query IDs">
      <att type="string" name="Query IDs" value="Q2HET7" />
    </att>
    <att type="list" name="Other IDs">
      <att type="string" name="Other IDs" value="None" />
    </att>
    <att name="Cluster Number" type="integer" value="4" />
    <att name="Cluster Sequence Count" type="integer" value="55" />
    <att name="node.fillColor" type="string" value="#008000" />
    <att name="Present in ENA Database?" type="string" value="true" />
    <att name="Genome Neighbors in ENA Database?" type="string" value="true" />
    <att name="ENA Database Genome ID" type="string" value="CH408029" />
    <att type="string" name="Organism" value="Chaetomium globosum  (strain ATCC 6205 / CBS 148.51 / DSM 1962 / NBRC6347 / NRRL 1970)" />
    <att type="string" name="Taxonomy ID" value="306901" />
    <att type="string" name="UniProt Annotation Status" value="TrEMBL" />
    <att type="list" name="Description">
      <att type="string" name="Description" value="Uncharacterized protein " />
    </att>
    <att type="string" name="Swissprot Description" value="NA" />
    <att type="integer" name="Sequence Length" value="441" />
    <att type="string" name="Gene Name" value="CHGG_01267" />
    <att type="list" name="NCBI IDs">
      <att type="string" name="NCBI IDs" value="GI:116181278" />
      <att type="string" name="NCBI IDs" value="GI:88185564" />
      <att type="string" name="NCBI IDs" value="EMBL-CDS:EAQ93032.1" />
      <att type="string" name="NCBI IDs" value="REFSEQ:XP_001220488.1" />
    </att>
    <att type="string" name="Superkingdom" value="Eukaryota" />
    <att type="string" name="Kingdom" value="Fungi" />
    <att type="string" name="Phylum" value="Ascomycota" />
    <att type="string" name="Class" value="Sordariomycetes" />
    <att type="string" name="Order" value="Sordariales" />
    <att type="string" name="Family" value="Chaetomiaceae" />
    <att type="string" name="Genus" value="Chaetomium" />
    <att type="string" name="Species" value="Chaetomium globosum CBS 148.51" />
    <att type="string" name="EC" value="None" />
    <att type="list" name="PFAM">
      <att type="string" name="PFAM" value="None" />
    </att>
    <att type="list" name="PDB">
      <att type="string" name="PDB" value="None" />
    </att>
    <att type="list" name="IPRO">
      <att type="string" name="IPRO" value="None" />
    </att>
    <att type="string" name="BRENDA ID" value="None" />
    <att type="list" name="CAZY Name">
      <att type="string" name="CAZY Name" value="None" />
    </att>
    <att type="list" name="GO Term">
      <att type="string" name="GO Term" value="None" />
    </att>
    <att type="string" name="KEGG ID" value="None" />
    <att type="string" name="PATRIC ID" value="None" />
    <att type="string" name="STRING ID" value="None" />
    <att type="list" name="HMP Body Site">
      <att type="string" name="HMP Body Site" value="Not Specified" />
    </att>
    <att type="string" name="HMP Oxygen" value="Not Specified" />
    <att type="string" name="P01 gDNA" value="False" />
  </node>
  <node id="A0A061HJM3" label="A0A061HJM3">
    <att type="string" name="Sequence Source" value="USER" />
    <att type="list" name="Query IDs">
      <att type="string" name="Query IDs" value="A0A061HJM3" />
    </att>
    <att type="list" name="Other IDs">
      <att type="string" name="Other IDs" value="None" />
    </att>
    <att name="Cluster Number" type="integer" value="1" />
    <att name="Cluster Sequence Count" type="integer" value="664" />
    <att name="node.fillColor" type="string" value="#FF0000" />
    <att name="Present in ENA Database?" type="string" value="true" />
    <att name="Genome Neighbors in ENA Database?" type="string" value="true" />
    <att name="ENA Database Genome ID" type="string" value="KE374989" />
    <att type="string" name="Organism" value="Blumeria graminis f. sp. tritici 96224." />
    <att type="string" name="Taxonomy ID" value="1268274" />
    <att type="string" name="UniProt Annotation Status" value="TrEMBL" />
    <att type="list" name="Description">
      <att type="string" name="Description" value="Uncharacterized protein " />
    </att>
    <att type="string" name="Swissprot Description" value="NA" />
    <att type="integer" name="Sequence Length" value="357" />
    <att type="string" name="Gene Name" value="BGT96224_1299" />
    <att type="list" name="NCBI IDs">
      <att type="string" name="NCBI IDs" value="GI:521775807" />
      <att type="string" name="NCBI IDs" value="EMBL-CDS:EPQ66731.1" />
    </att>
    <att type="string" name="Superkingdom" value="Eukaryota" />
    <att type="string" name="Kingdom" value="Fungi" />
    <att type="string" name="Phylum" value="Ascomycota" />
    <att type="string" name="Class" value="Leotiomycetes" />
    <att type="string" name="Order" value="Erysiphales" />
    <att type="string" name="Family" value="Erysiphaceae" />
    <att type="string" name="Genus" value="Blumeria" />
    <att type="string" name="Species" value="Blumeria graminis f. sp. tritici 96224" />
    <att type="string" name="EC" value="None" />
    <att type="list" name="PFAM">
      <att type="string" name="PFAM" value="None" />
    </att>
    <att type="list" name="PDB">
      <att type="string" name="PDB" value="None" />
    </att>
    <att type="list" name="IPRO">
      <att type="string" name="IPRO" value="IPR001002" />
      <att type="string" name="IPRO" value="IPR001002" />
      <att type="string" name="IPRO" value="IPR036861" />
    </att>
    <att type="string" name="BRENDA ID" value="None" />
    <att type="list" name="CAZY Name">
      <att type="string" name="CAZY Name" value="None" />
    </att>
    <att type="list" name="GO Term">
      <att type="string" name="GO Term" value="0008061 chitin binding" />
    </att>
    <att type="string" name="KEGG ID" value="None" />
    <att type="string" name="PATRIC ID" value="None" />
    <att type="string" name="STRING ID" value="None" />
    <att type="list" name="HMP Body Site">
      <att type="string" name="HMP Body Site" value="None" />
    </att>
    <att type="string" name="HMP Oxygen" value="None" />
    <att type="string" name="P01 gDNA" value="False" />
  </node>
  <node id="A0A084QZS9" label="A0A084QZS9">
    <att type="string" name="Sequence Source" value="USER" />
    <att type="list" name="Query IDs">
      <att type="string" name="Query IDs" value="A0A084QZS9" />
    </att>
    <att type="list" name="Other IDs">
      <att type="string" name="Other IDs" value="None" />
    </att>
    <att name="Cluster Number" type="integer" value="1" />
    <att name="Cluster Sequence Count" type="integer" value="664" />
    <att name="node.fillColor" type="string" value="#FF0000" />
    <att name="Present in ENA Database?" type="string" value="true" />
    <att name="Genome Neighbors in ENA Database?" type="string" value="true" />
    <att name="ENA Database Genome ID" type="string" value="KL659480" />
    <att type="string" name="Organism" value="Stachybotrys chlorohalonata  (strain IBT 40285)" />
    <att type="string" name="Taxonomy ID" value="1283841" />
    <att type="string" name="UniProt Annotation Status" value="TrEMBL" />
    <att type="list" name="Description">
      <att type="string" name="Description" value="Uncharacterized protein " />
    </att>
    <att type="string" name="Swissprot Description" value="NA" />
    <att type="integer" name="Sequence Length" value="238" />
    <att type="string" name="Gene Name" value="S40285_04633" />
    <att type="list" name="NCBI IDs">
      <att type="string" name="NCBI IDs" value="GI:667728460" />
      <att type="string" name="NCBI IDs" value="EMBL-CDS:KFA69464.1" />
    </att>
    <att type="string" name="Superkingdom" value="Eukaryota" />
    <att type="string" name="Kingdom" value="Fungi" />
    <att type="string" name="Phylum" value="Ascomycota" />
    <att type="string" name="Class" value="Sordariomycetes" />
    <att type="string" name="Order" value="Hypocreales" />
    <att type="string" name="Family" value="Stachybotryaceae" />
    <att type="string" name="Genus" value="Stachybotrys" />
    <att type="string" name="Species" value="Stachybotrys chlorohalonata IBT 40285" />
    <att type="string" name="EC" value="None" />
    <att type="list" name="PFAM">
      <att type="string" name="PFAM" value="None" />
    </att>
    <att type="list" name="PDB">
      <att type="string" name="PDB" value="None" />
    </att>
    <att type="list" name="IPRO">
      <att type="string" name="IPRO" value="None" />
    </att>
    <att type="string" name="BRENDA ID" value="None" />
    <att type="list" name="CAZY Name">
      <att type="string" name="CAZY Name" value="None" />
    </att>
    <att type="list" name="GO Term">
      <att type="string" name="GO Term" value="None" />
    </att>
    <att type="string" name="KEGG ID" value="None" />
    <att type="string" name="PATRIC ID" value="None" />
    <att type="string" name="STRING ID" value="None" />
    <att type="list" name="HMP Body Site">
      <att type="string" name="HMP Body Site" value="None" />
    </att>
    <att type="string" name="HMP Oxygen" value="None" />
    <att type="string" name="P01 gDNA" value="False" />
  </node>
  <node id="A0A093YBZ5" label="A0A093YBZ5">
    <att type="string" name="Sequence Source" value="USER" />
    <att type="list" name="Query IDs">
      <att type="string" name="Query IDs" value="A0A093YBZ5" />
    </att>
    <att type="list" name="Other IDs">
      <att type="string" name="Other IDs" value="None" />
    </att>
    <att name="Cluster Number" type="integer" value="1" />
    <att name="Cluster Sequence Count" type="integer" value="664" />
    <att name="node.fillColor" type="string" value="#FF0000" />
    <att name="Present in ENA Database?" type="string" value="true" />
    <att name="Genome Neighbors in ENA Database?" type="string" value="true" />
    <att name="ENA Database Genome ID" type="string" value="JPJR01000329" />
    <att type="string" name="Organism" value="Pseudogymnoascus sp. VKM F-3808." />
    <att type="string" name="Taxonomy ID" value="1391699" />
    <att type="string" name="UniProt Annotation Status" value="TrEMBL" />
    <att type="list" name="Description">
      <att type="string" name="Description" value="Uncharacterized protein " />
    </att>
    <att type="string" name="Swissprot Description" value="NA" />
    <att type="integer" name="Sequence Length" value="389" />
    <att type="string" name="Gene Name" value="O988_02070" />
    <att type="list" name="NCBI IDs">
      <att type="string" name="NCBI IDs" value="GI:682281500" />
      <att type="string" name="NCBI IDs" value="EMBL-CDS:KFY02571.1" />
    </att>
    <att type="string" name="Superkingdom" value="Eukaryota" />
    <att type="string" name="Kingdom" value="Fungi" />
    <att type="string" name="Phylum" value="Ascomycota" />
    <att type="string" name="Class" value="Leotiomycetes" />
    <att type="string" name="Order" value="NA" />
    <att type="string" name="Family" value="Pseudeurotiaceae" />
    <att type="string" name="Genus" value="Pseudogymnoascus" />
    <att type="string" name="Species" value="Pseudogymnoascus sp. VKM F-3808" />
    <att type="string" name="EC" value="None" />
    <att type="list" name="PFAM">
      <att type="string" name="PFAM" value="PF00187" />
    </att>
    <att type="list" name="PDB">
      <att type="string" name="PDB" value="None" />
    </att>
    <att type="list" name="IPRO">
      <att type="string" name="IPRO" value="IPR036861" />
      <att type="string" name="IPRO" value="IPR001002" />
      <att type="string" name="IPRO" value="IPR001002" />
      <att type="string" name="IPRO" value="IPR001002" />
      <att type="string" name="IPRO" value="IPR036861" />
    </att>
    <att type="string" name="BRENDA ID" value="None" />
    <att type="list" name="CAZY Name">
      <att type="string" name="CAZY Name" value="None" />
    </att>
    <att type="list" name="GO Term">
      <att type="string" name="GO Term" value="0008061 chitin binding" />
    </att>
    <att type="string" name="KEGG ID" value="None" />
    <att type="string" name="PATRIC ID" value="None" />
    <att type="string" name="STRING ID" value="None" />
    <att type="list" name="HMP Body Site">
      <att type="string" name="HMP Body Site" value="None" />
    </att>
    <att type="string" name="HMP Oxygen" value="None" />
    <att type="string" name="P01 gDNA" value="False" />
  </node>
  <node id="A0A0F7TNL9" label="A0A0F7TNL9">
    <att type="string" name="Sequence Source" value="USER" />
    <att type="list" name="Query IDs">
      <att type="string" name="Query IDs" value="A0A0F7TNL9" />
    </att>
    <att type="list" name="Other IDs">
      <att type="string" name="Other IDs" value="None" />
    </att>
    <att name="Cluster Number" type="integer" value="1" />
    <att name="Cluster Sequence Count" type="integer" value="664" />
    <att name="node.fillColor" type="string" value="#FF0000" />
    <att name="Present in ENA Database?" type="string" value="true" />
    <att name="Genome Neighbors in ENA Database?" type="string" value="true" />
    <att name="ENA Database Genome ID" type="string" value="CDHK01000006" />
    <att type="string" name="Organism" value="Penicillium brasilianum." />
    <att type="string" name="Taxonomy ID" value="104259" />
    <att type="string" name="UniProt Annotation Status" value="TrEMBL" />
    <att type="list" name="Description">
      <att type="string" name="Description" value="Uncharacterized protein " />
    </att>
    <att type="string" name="Swissprot Description" value="NA" />
    <att type="integer" name="Sequence Length" value="219" />
    <att type="string" name="Gene Name" value="PMG11_06998" />
    <att type="list" name="NCBI IDs">
      <att type="string" name="NCBI IDs" value="EMBL-CDS:CEJ58339.1" />
    </att>
    <att type="string" name="Superkingdom" value="Eukaryota" />
    <att type="string" name="Kingdom" value="Fungi" />
    <att type="string" name="Phylum" value="Ascomycota" />
    <att type="string" name="Class" value="Eurotiomycetes" />
    <att type="string" name="Order" value="Eurotiales" />
    <att type="string" name="Family" value="Aspergillaceae" />
    <att type="string" name="Genus" value="Penicillium" />
    <att type="string" name="Species" value="Penicillium brasilianum" />
    <att type="string" name="EC" value="None" />
    <att type="list" name="PFAM">
      <att type="string" name="PFAM" value="None" />
    </att>
    <att type="list" name="PDB">
      <att type="string" name="PDB" value="None" />
    </att>
    <att type="list" name="IPRO">
      <att type="string" name="IPRO" value="None" />
    </att>
    <att type="string" name="BRENDA ID" value="None" />
    <att type="list" name="CAZY Name">
      <att type="string" name="CAZY Name" value="None" />
    </att>
    <att type="list" name="GO Term">
      <att type="string" name="GO Term" value="None" />
    </att>
    <att type="string" name="KEGG ID" value="None" />
    <att type="string" name="PATRIC ID" value="None" />
    <att type="string" name="STRING ID" value="None" />
    <att type="list" name="HMP Body Site">
      <att type="string" name="HMP Body Site" value="None" />
    </att>
    <att type="string" name="HMP Oxygen" value="None" />
    <att type="string" name="P01 gDNA" value="False" />
  </node>
  <node id="A0A179GQ06" label="A0A179GQ06">
    <att type="string" name="Sequence Source" value="USER" />
    <att type="list" name="Query IDs">
      <att type="string" name="Query IDs" value="A0A179GQ06" />
    </att>
    <att type="list" name="Other IDs">
      <att type="string" name="Other IDs" value="None" />
    </att>
    <att name="Cluster Number" type="integer" value="1" />
    <att name="Cluster Sequence Count" type="integer" value="664" />
    <att name="node.fillColor" type="string" value="#FF0000" />
    <att name="Present in ENA Database?" type="string" value="true" />
    <att name="Genome Neighbors in ENA Database?" type="string" value="true" />
    <att name="ENA Database Genome ID" type="string" value="LSBI01000006" />
    <att type="string" name="Organism" value="Purpureocillium lilacinum." />
    <att type="string" name="Taxonomy ID" value="33203" />
    <att type="string" name="UniProt Annotation Status" value="TrEMBL" />
    <att type="list" name="Description">
      <att type="string" name="Description" value="RNA polymerase Rpb1 repeat domain-containingprotein " />
    </att>
    <att type="string" name="Swissprot Description" value="NA" />
    <att type="integer" name="Sequence Length" value="225" />
    <att type="string" name="Gene Name" value="VFPBJ_05549" />
    <att type="list" name="NCBI IDs">
      <att type="string" name="NCBI IDs" value="GI:1032873244" />
      <att type="string" name="NCBI IDs" value="GI:1069604078" />
      <att type="string" name="NCBI IDs" value="GI:1032881924" />
      <att type="string" name="NCBI IDs" value="EMBL-CDS:OAQ79964.1" />
      <att type="string" name="NCBI IDs" value="EMBL-CDS:OAQ88633.1" />
      <att type="string" name="NCBI IDs" value="REFSEQ:XP_018177352.1" />
    </att>
    <att type="string" name="Superkingdom" value="Eukaryota" />
    <att type="string" name="Kingdom" value="Fungi" />
    <att type="string" name="Phylum" value="Ascomycota" />
    <att type="string" name="Class" value="Sordariomycetes" />
    <att type="string" name="Order" value="Hypocreales" />
    <att type="string" name="Family" value="Ophiocordycipitaceae" />
    <att type="string" name="Genus" value="Purpureocillium" />
    <att type="string" name="Species" value="Purpureocillium lilacinum" />
    <att type="string" name="EC" value="None" />
    <att type="list" name="PFAM">
      <att type="string" name="PFAM" value="None" />
    </att>
    <att type="list" name="PDB">
      <att type="string" name="PDB" value="None" />
    </att>
    <att type="list" name="IPRO">
      <att type="string" name="IPRO" value="None" />
    </att>
    <att type="string" name="BRENDA ID" value="None" />
    <att type="list" name="CAZY Name">
      <att type="string" name="CAZY Name" value="None" />
    </att>
    <att type="list" name="GO Term">
      <att type="string" name="GO Term" value="None" />
    </att>
    <att type="string" name="KEGG ID" value="plj:VFPFJ_07098" />
    <att type="string" name="PATRIC ID" value="None" />
    <att type="string" name="STRING ID" value="None" />
    <att type="list" name="HMP Body Site">
      <att type="string" name="HMP Body Site" value="None" />
    </att>
    <att type="string" name="HMP Oxygen" value="None" />
    <att type="string" name="P01 gDNA" value="False" />
  </node>
  <node id="A0A1B8AXD0" label="A0A1B8AXD0">
    <att type="string" name="Sequence Source" value="USER" />
    <att type="list" name="Query IDs">
      <att type="string" name="Query IDs" value="A0A1B8AXD0" />
    </att>
    <att type="list" name="Other IDs">
      <att type="string" name="Other IDs" value="None" />
    </att>
    <att name="Cluster Number" type="integer" value="1" />
    <att name="Cluster Sequence Count" type="integer" value="664" />
    <att name="node.fillColor" type="string" value="#FF0000" />
    <att name="Present in ENA Database?" type="string" value="true" />
    <att name="Genome Neighbors in ENA Database?" type="string" value="true" />
    <att name="ENA Database Genome ID" type="string" value="LYXU01000002" />
    <att type="string" name="Organism" value="Fusarium poae." />
    <att type="string" name="Taxonomy ID" value="36050" />
    <att type="string" name="UniProt Annotation Status" value="TrEMBL" />
    <att type="list" name="Description">
      <att type="string" name="Description" value="Uncharacterized protein " />
    </att>
    <att type="string" name="Swissprot Description" value="NA" />
    <att type="integer" name="Sequence Length" value="645" />
    <att type="string" name="Gene Name" value="FPOA_05682" />
    <att type="list" name="NCBI IDs">
      <att type="string" name="NCBI IDs" value="GI:1040032421" />
      <att type="string" name="NCBI IDs" value="EMBL-CDS:OBS25147.1" />
    </att>
    <att type="string" name="Superkingdom" value="Eukaryota" />
    <att type="string" name="Kingdom" value="Fungi" />
    <att type="string" name="Phylum" value="Ascomycota" />
    <att type="string" name="Class" value="Sordariomycetes" />
    <att type="string" name="Order" value="Hypocreales" />
    <att type="string" name="Family" value="Nectriaceae" />
    <att type="string" name="Genus" value="Fusarium" />
    <att type="string" name="Species" value="Fusarium poae" />
    <att type="string" name="EC" value="None" />
    <att type="list" name="PFAM">
      <att type="string" name="PFAM" value="PF13489" />
    </att>
    <att type="list" name="PDB">
      <att type="string" name="PDB" value="None" />
    </att>
    <att type="list" name="IPRO">
      <att type="string" name="IPRO" value="IPR029063" />
    </att>
    <att type="string" name="BRENDA ID" value="None" />
    <att type="list" name="CAZY Name">
      <att type="string" name="CAZY Name" value="None" />
    </att>
    <att type="list" name="GO Term">
      <att type="string" name="GO Term" value="None" />
    </att>
    <att type="string" name="KEGG ID" value="None" />
    <att type="string" name="PATRIC ID" value="None" />
    <att type="string" name="STRING ID" value="None" />
    <att type="list" name="HMP Body Site">
      <att type="string" name="HMP Body Site" value="None" />
    </att>
    <att type="string" name="HMP Oxygen" value="None" />
    <att type="string" name="P01 gDNA" value="False" />
  </node>
  <node id="A0A1J9RZH9" label="A0A1J9RZH9">
    <att type="string" name="Sequence Source" value="USER" />
    <att type="list" name="Query IDs">
      <att type="string" name="Query IDs" value="A0A1J9RZH9" />
    </att>
    <att type="list" name="Other IDs">
      <att type="string" name="Other IDs" value="None" />
    </att>
    <att name="Singleton Number" type="integer" value="3" />
    <att name="Cluster Sequence Count" type="integer" value="1" />
    <att name="node.fillColor" type="string" value="" />
    <att name="Present in ENA Database?" type="string" value="true" />
    <att name="Genome Neighbors in ENA Database?" type="string" value="true" />
    <att name="ENA Database Genome ID" type="string" value="MNUE01000032" />
    <att type="string" name="Organism" value="Diplodia corticola." />
    <att type="string" name="Taxonomy ID" value="236234" />
    <att type="string" name="UniProt Annotation Status" value="TrEMBL" />
    <att type="list" name="Description">
      <att type="string" name="Description" value="Lytic polysaccharide monooxygenase " />
    </att>
    <att type="string" name="Swissprot Description" value="NA" />
    <att type="integer" name="Sequence Length" value="416" />
    <att type="string" name="Gene Name" value="BKCO1_3200077" />
    <att type="list" name="NCBI IDs">
      <att type="string" name="NCBI IDs" value="GI:1103746710" />
      <att type="string" name="NCBI IDs" value="EMBL-CDS:OJD33196.1" />
    </att>
    <att type="string" name="Superkingdom" value="Eukaryota" />
    <att type="string" name="Kingdom" value="Fungi" />
    <att type="string" name="Phylum" value="Ascomycota" />
    <att type="string" name="Class" value="Dothideomycetes" />
    <att type="string" name="Order" value="Botryosphaeriales" />
    <att type="string" name="Family" value="Botryosphaeriaceae" />
    <att type="string" name="Genus" value="Diplodia" />
    <att type="string" name="Species" value="Diplodia corticola" />
    <att type="string" name="EC" value="None" />
    <att type="list" name="PFAM">
      <att type="string" name="PFAM" value="None" />
    </att>
    <att type="list" name="PDB">
      <att type="string" name="PDB" value="None" />
    </att>
    <att type="list" name="IPRO">
      <att type="string" name="IPRO" value="None" />
    </att>
    <att type="string" name="BRENDA ID" value="None" />
    <att type="list" name="CAZY Name">
      <att type="string" name="CAZY Name" value="None" />
    </att>
    <att type="list" name="GO Term">
      <att type="string" name="GO Term" value="0004497 monooxygenase activity" />
    </att>
    <att type="string" name="KEGG ID" value="None" />
    <att type="string" name="PATRIC ID" value="None" />
    <att type="string" name="STRING ID" value="None" />
    <att type="list" name="HMP Body Site">
      <att type="string" name="HMP Body Site" value="None" />
    </att>
    <att type="string" name="HMP Oxygen" value="None" />
    <att type="string" name="P01 gDNA" value="False" />
  </node>
  <node id="A0A1L7X8K6" label="A0A1L7X8K6">
    <att type="string" name="Sequence Source" value="USER" />
    <att type="list" name="Query IDs">
      <att type="string" name="Query IDs" value="A0A1L7X8K6" />
    </att>
    <att type="list" name="Other IDs">
      <att type="string" name="Other IDs" value="None" />
    </att>
    <att name="Cluster Number" type="integer" value="1" />
    <att name="Cluster Sequence Count" type="integer" value="664" />
    <att name="node.fillColor" type="string" value="#FF0000" />
    <att name="Present in ENA Database?" type="string" value="true" />
    <att name="Genome Neighbors in ENA Database?" type="string" value="true" />
    <att name="ENA Database Genome ID" type="string" value="FJOG01000018" />
    <att type="string" name="Organism" value="Phialocephala subalpina." />
    <att type="string" name="Taxonomy ID" value="576137" />
    <att type="string" name="UniProt Annotation Status" value="TrEMBL" />
    <att type="list" name="Description">
      <att type="string" name="Description" value="Uncharacterized protein " />
    </att>
    <att type="string" name="Swissprot Description" value="NA" />
    <att type="integer" name="Sequence Length" value="400" />
    <att type="string" name="Gene Name" value="PAC_11222" />
    <att type="list" name="NCBI IDs">
      <att type="string" name="NCBI IDs" value="EMBL-CDS:CZR61326.1" />
    </att>
    <att type="string" name="Superkingdom" value="Eukaryota" />
    <att type="string" name="Kingdom" value="Fungi" />
    <att type="string" name="Phylum" value="Ascomycota" />
    <att type="string" name="Class" value="Leotiomycetes" />
    <att type="string" name="Order" value="Helotiales" />
    <att type="string" name="Family" value="NA" />
    <att type="string" name="Genus" value="Phialocephala" />
    <att type="string" name="Species" value="Phialocephala subalpina" />
    <att type="string" name="EC" value="None" />
    <att type="list" name="PFAM">
      <att type="string" name="PFAM" value="None" />
    </att>
    <att type="list" name="PDB">
      <att type="string" name="PDB" value="None" />
    </att>
    <att type="list" name="IPRO">
      <att type="string" name="IPRO" value="None" />
    </att>
    <att type="string" name="BRENDA ID" value="None" />
    <att type="list" name="CAZY Name">
      <att type="string" name="CAZY Name" value="None" />
    </att>
    <att type="list" name="GO Term">
      <att type="string" name="GO Term" value="None" />
    </att>
    <att type="string" name="KEGG ID" value="None" />
    <att type="string" name="PATRIC ID" value="None" />
    <att type="string" name="STRING ID" value="None" />
    <att type="list" name="HMP Body Site">
      <att type="string" name="HMP Body Site" value="None" />
    </att>
    <att type="string" name="HMP Oxygen" value="None" />
    <att type="string" name="P01 gDNA" value="False" />
  </node>
  <node id="A0A2N6N982" label="A0A2N6N982">
    <att type="string" name="Sequence Source" value="USER" />
    <att type="list" name="Query IDs">
      <att type="string" name="Query IDs" value="A0A2N6N982" />
    </att>
    <att type="list" name="Other IDs">
      <att type="string" name="Other IDs" value="None" />
    </att>
    <att name="Cluster Number" type="integer" value="2" />
    <att name="Cluster Sequence Count" type="integer" value="497" />
    <att name="node.fillColor" type="string" value="#0000FF" />
    <att name="Present in ENA Database?" type="string" value="true" />
    <att name="Genome Neighbors in ENA Database?" type="string" value="true" />
    <att name="ENA Database Genome ID" type="string" value="MRVG01000016" />
    <att type="string" name="Organism" value="Beauveria bassiana " />
    <att type="string" name="Taxonomy ID" value="176275" />
    <att type="string" name="UniProt Annotation Status" value="TrEMBL" />
    <att type="list" name="Description">
      <att type="string" name="Description" value="Uncharacterized protein " />
    </att>
    <att type="string" name="Swissprot Description" value="NA" />
    <att type="integer" name="Sequence Length" value="403" />
    <att type="string" name="Gene Name" value="BM221_010301" />
    <att type="list" name="NCBI IDs">
      <att type="string" name="NCBI IDs" value="EMBL-CDS:PMB63830.1" />
    </att>
    <att type="string" name="Superkingdom" value="Eukaryota" />
    <att type="string" name="Kingdom" value="Fungi" />
    <att type="string" name="Phylum" value="Ascomycota" />
    <att type="string" name="Class" value="Sordariomycetes" />
    <att type="string" name="Order" value="Hypocreales" />
    <att type="string" name="Family" value="Cordycipitaceae" />
    <att type="string" name="Genus" value="Beauveria" />
    <att type="string" name="Species" value="Beauveria bassiana" />
    <att type="string" name="EC" value="None" />
    <att type="list" name="PFAM">
      <att type="string" name="PFAM" value="PF03067" />
    </att>
    <att type="list" name="PDB">
      <att type="string" name="PDB" value="None" />
    </att>
    <att type="list" name="IPRO">
      <att type="string" name="IPRO" value="IPR004302" />
    </att>
    <att type="string" name="BRENDA ID" value="None" />
    <att type="list" name="CAZY Name">
      <att type="string" name="CAZY Name" value="None" />
    </att>
    <att type="list" name="GO Term">
      <att type="string" name="GO Term" value="None" />
    </att>
    <att type="string" name="KEGG ID" value="None" />
    <att type="string" name="PATRIC ID" value="None" />
    <att type="string" name="STRING ID" value="None" />
    <att type="list" name="HMP Body Site">
      <att type="string" name="HMP Body Site" value="None" />
    </att>
    <att type="string" name="HMP Oxygen" value="None" />
    <att type="string" name="P01 gDNA" value="False" />
  </node>
  <node id="A0A1Y2TPR3" label="A0A1Y2TPR3">
    <att type="string" name="Sequence Source" value="USER" />
    <att type="list" name="Query IDs">
      <att type="string" name="Query IDs" value="A0A1Y2TPR3" />
    </att>
    <att type="list" name="Other IDs">
      <att type="string" name="Other IDs" value="None" />
    </att>
    <att name="Cluster Number" type="integer" value="6" />
    <att name="Cluster Sequence Count" type="integer" value="29" />
    <att name="node.fillColor" type="string" value="#808080" />
    <att name="Present in ENA Database?" type="string" value="true" />
    <att name="Genome Neighbors in ENA Database?" type="string" value="true" />
    <att name="ENA Database Genome ID" type="string" value="KZ111255" />
    <att type="string" name="Organism" value="Hypoxylon sp. EC38." />
    <att type="string" name="Taxonomy ID" value="1001937" />
    <att type="string" name="UniProt Annotation Status" value="TrEMBL" />
    <att type="list" name="Description">
      <att type="string" name="Description" value="Lytic polysaccharide monooxygenase " />
    </att>
    <att type="string" name="Swissprot Description" value="NA" />
    <att type="integer" name="Sequence Length" value="330" />
    <att type="string" name="Gene Name" value="K449DRAFT_436008" />
    <att type="list" name="NCBI IDs">
      <att type="string" name="NCBI IDs" value="GI:1190867641" />
      <att type="string" name="NCBI IDs" value="EMBL-CDS:OTA59749.1" />
    </att>
    <att type="string" name="Superkingdom" value="Eukaryota" />
    <att type="string" name="Kingdom" value="Fungi" />
    <att type="string" name="Phylum" value="Ascomycota" />
    <att type="string" name="Class" value="Sordariomycetes" />
    <att type="string" name="Order" value="Xylariales" />
    <att type="string" name="Family" value="Hypoxylaceae" />
    <att type="string" name="Genus" value="Hypoxylon" />
    <att type="string" name="Species" value="Hypoxylon sp. EC38" />
    <att type="string" name="EC" value="None" />
    <att type="list" name="PFAM">
      <att type="string" name="PFAM" value="None" />
    </att>
    <att type="list" name="PDB">
      <att type="string" name="PDB" value="None" />
    </att>
    <att type="list" name="IPRO">
      <att type="string" name="IPRO" value="None" />
    </att>
    <att type="string" name="BRENDA ID" value="None" />
    <att type="list" name="CAZY Name">
      <att type="string" name="CAZY Name" value="None" />
    </att>
    <att type="list" name="GO Term">
      <att type="string" name="GO Term" value="0004497 monooxygenase activity" />
    </att>
    <att type="string" name="KEGG ID" value="None" />
    <att type="string" name="PATRIC ID" value="None" />
    <att type="string" name="STRING ID" value="None" />
    <att type="list" name="HMP Body Site">
      <att type="string" name="HMP Body Site" value="None" />
    </att>
    <att type="string" name="HMP Oxygen" value="None" />
    <att type="string" name="P01 gDNA" value="False" />
  </node>
  <node id="D5GFW8" label="D5GFW8">
    <att type="string" name="Sequence Source" value="USER" />
    <att type="list" name="Query IDs">
      <att type="string" name="Query IDs" value="D5GFW8" />
    </att>
    <att type="list" name="Other IDs">
      <att type="string" name="Other IDs" value="None" />
    </att>
    <att name="Cluster Number" type="integer" value="46" />
    <att name="Cluster Sequence Count" type="integer" value="2" />
    <att name="node.fillColor" type="string" value="#004000" />
    <att name="Present in ENA Database?" type="string" value="true" />
    <att name="Genome Neighbors in ENA Database?" type="string" value="true" />
    <att name="ENA Database Genome ID" type="string" value="FN430220" />
    <att type="string" name="Organism" value="Tuber melanosporum  (strain Mel28)" />
    <att type="string" name="Taxonomy ID" value="656061" />
    <att type="string" name="UniProt Annotation Status" value="TrEMBL" />
    <att type="list" name="Description">
      <att type="string" name="Description" value="Uncharacterized protein " />
    </att>
    <att type="string" name="Swissprot Description" value="NA" />
    <att type="integer" name="Sequence Length" value="217" />
    <att type="string" name="Gene Name" value="GSTUM_00007120001" />
    <att type="list" name="NCBI IDs">
      <att type="string" name="NCBI IDs" value="GI:296419226" />
      <att type="string" name="NCBI IDs" value="GI:295635226" />
      <att type="string" name="NCBI IDs" value="EMBL-CDS:CAZ83411.1" />
      <att type="string" name="NCBI IDs" value="REFSEQ:XP_002839220.1" />
    </att>
    <att type="string" name="Superkingdom" value="Eukaryota" />
    <att type="string" name="Kingdom" value="Fungi" />
    <att type="string" name="Phylum" value="Ascomycota" />
    <att type="string" name="Class" value="Pezizomycetes" />
    <att type="string" name="Order" value="Pezizales" />
    <att type="string" name="Family" value="Tuberaceae" />
    <att type="string" name="Genus" value="Tuber" />
    <att type="string" name="Species" value="Tuber melanosporum Mel28" />
    <att type="string" name="EC" value="None" />
    <att type="list" name="PFAM">
      <att type="string" name="PFAM" value="None" />
    </att>
    <att type="list" name="PDB">
      <att type="string" name="PDB" value="None" />
    </att>
    <att type="list" name="IPRO">
      <att type="string" name="IPRO" value="None" />
    </att>
    <att type="string" name="BRENDA ID" value="None" />
    <att type="list" name="CAZY Name">
      <att type="string" name="CAZY Name" value="None" />
    </att>
    <att type="list" name="GO Term">
      <att type="string" name="GO Term" value="None" />
    </att>
    <att type="string" name="KEGG ID" value="tml:GSTUM_00007120001" />
    <att type="string" name="PATRIC ID" value="None" />
    <att type="string" name="STRING ID" value="None" />
    <att type="list" name="HMP Body Site">
      <att type="string" name="HMP Body Site" value="None" />
    </att>
    <att type="string" name="HMP Oxygen" value="None" />
    <att type="string" name="P01 gDNA" value="False" />
  </node>
  <node id="F8MR41" label="F8MR41">
    <att type="string" name="Sequence Source" value="USER" />
    <att type="list" name="Query IDs">
      <att type="string" name="Query IDs" value="F8MR41" />
    </att>
    <att type="list" name="Other IDs">
      <att type="string" name="Other IDs" value="None" />
    </att>
    <att name="Cluster Number" type="integer" value="1" />
    <att name="Cluster Sequence Count" type="integer" value="664" />
    <att name="node.fillColor" type="string" value="#FF0000" />
    <att name="Present in ENA Database?" type="string" value="true" />
    <att name="Genome Neighbors in ENA Database?" type="string" value="true" />
    <att name="ENA Database Genome ID" type="string" value="GL891305" />
    <att type="string" name="Organism" value="Neurospora tetrasperma  (strain FGSC 2508 / ATCC MYA-4615 / P0657)" />
    <att type="string" name="Taxonomy ID" value="510951" />
    <att type="string" name="UniProt Annotation Status" value="TrEMBL" />
    <att type="list" name="Description">
      <att type="string" name="Description" value="Uncharacterized protein " />
    </att>
    <att type="string" name="Swissprot Description" value="NA" />
    <att type="integer" name="Sequence Length" value="447" />
    <att type="string" name="Gene Name" value="NEUTE1DRAFT_117496" />
    <att type="list" name="NCBI IDs">
      <att type="string" name="NCBI IDs" value="GI:698990808" />
      <att type="string" name="NCBI IDs" value="GI:336468658" />
      <att type="string" name="NCBI IDs" value="EMBL-CDS:EGO56821.1" />
      <att type="string" name="NCBI IDs" value="REFSEQ:XP_009852385.1" />
    </att>
    <att type="string" name="Superkingdom" value="Eukaryota" />
    <att type="string" name="Kingdom" value="Fungi" />
    <att type="string" name="Phylum" value="Ascomycota" />
    <att type="string" name="Class" value="Sordariomycetes" />
    <att type="string" name="Order" value="Sordariales" />
    <att type="string" name="Family" value="Sordariaceae" />
    <att type="string" name="Genus" value="Neurospora" />
    <att type="string" name="Species" value="Neurospora tetrasperma FGSC 2508" />
    <att type="string" name="EC" value="None" />
    <att type="list" name="PFAM">
      <att type="string" name="PFAM" value="None" />
    </att>
    <att type="list" name="PDB">
      <att type="string" name="PDB" value="None" />
    </att>
    <att type="list" name="IPRO">
      <att type="string" name="IPRO" value="None" />
    </att>
    <att type="string" name="BRENDA ID" value="None" />
    <att type="list" name="CAZY Name">
      <att type="string" name="CAZY Name" value="None" />
    </att>
    <att type="list" name="GO Term">
      <att type="string" name="GO Term" value="None" />
    </att>
    <att type="string" name="KEGG ID" value="nte:NEUTE1DRAFT117496" />
    <att type="string" name="PATRIC ID" value="None" />
    <att type="string" name="STRING ID" value="None" />
    <att type="list" name="HMP Body Site">
      <att type="string" name="HMP Body Site" value="None" />
    </att>
    <att type="string" name="HMP Oxygen" value="None" />
    <att type="string" name="P01 gDNA" value="False" />
  </node>
  <node id="G4URR3" label="G4URR3">
    <att type="string" name="Sequence Source" value="USER" />
    <att type="list" name="Query IDs">
      <att type="string" name="Query IDs" value="G4URR3" />
    </att>
    <att type="list" name="Other IDs">
      <att type="string" name="Other IDs" value="None" />
    </att>
    <att name="Cluster Number" type="integer" value="1" />
    <att name="Cluster Sequence Count" type="integer" value="664" />
    <att name="node.fillColor" type="string" value="#FF0000" />
    <att name="Present in ENA Database?" type="string" value="true" />
    <att name="Genome Neighbors in ENA Database?" type="string" value="true" />
    <att name="ENA Database Genome ID" type="string" value="GL891247" />
    <att type="string" name="Organism" value="Neurospora tetrasperma  (strain FGSC 2509 / P0656)" />
    <att type="string" name="Taxonomy ID" value="510952" />
    <att type="string" name="UniProt Annotation Status" value="TrEMBL" />
    <att type="list" name="Description">
      <att type="string" name="Description" value="Uncharacterized protein " />
    </att>
    <att type="string" name="Swissprot Description" value="NA" />
    <att type="integer" name="Sequence Length" value="447" />
    <att type="string" name="Gene Name" value="NEUTE2DRAFT_144984" />
    <att type="list" name="NCBI IDs">
      <att type="string" name="NCBI IDs" value="GI:350289064" />
      <att type="string" name="NCBI IDs" value="EMBL-CDS:EGZ70289.1" />
    </att>
    <att type="string" name="Superkingdom" value="Eukaryota" />
    <att type="string" name="Kingdom" value="Fungi" />
    <att type="string" name="Phylum" value="Ascomycota" />
    <att type="string" name="Class" value="Sordariomycetes" />
    <att type="string" name="Order" value="Sordariales" />
    <att type="string" name="Family" value="Sordariaceae" />
    <att type="string" name="Genus" value="Neurospora" />
    <att type="string" name="Species" value="Neurospora tetrasperma FGSC 2509" />
    <att type="string" name="EC" value="None" />
    <att type="list" name="PFAM">
      <att type="string" name="PFAM" value="None" />
    </att>
    <att type="list" name="PDB">
      <att type="string" name="PDB" value="None" />
    </att>
    <att type="list" name="IPRO">
      <att type="string" name="IPRO" value="None" />
    </att>
    <att type="string" name="BRENDA ID" value="None" />
    <att type="list" name="CAZY Name">
      <att type="string" name="CAZY Name" value="None" />
    </att>
    <att type="list" name="GO Term">
      <att type="string" name="GO Term" value="None" />
    </att>
    <att type="string" name="KEGG ID" value="None" />
    <att type="string" name="PATRIC ID" value="None" />
    <att type="string" name="STRING ID" value="None" />
    <att type="list" name="HMP Body Site">
      <att type="string" name="HMP Body Site" value="None" />
    </att>
    <att type="string" name="HMP Oxygen" value="None" />
    <att type="string" name="P01 gDNA" value="False" />
  </node>
  <node id="K3VQU5" label="K3VQU5">
    <att type="string" name="Sequence Source" value="USER" />
    <att type="list" name="Query IDs">
      <att type="string" name="Query IDs" value="K3VQU5" />
    </att>
    <att type="list" name="Other IDs">
      <att type="string" name="Other IDs" value="None" />
    </att>
    <att name="Cluster Number" type="integer" value="4" />
    <att name="Cluster Sequence Count" type="integer" value="55" />
    <att name="node.fillColor" type="string" value="#008000" />
    <att name="Present in ENA Database?" type="string" value="true" />
    <att name="Genome Neighbors in ENA Database?" type="string" value="true" />
    <att name="ENA Database Genome ID" type="string" value="AFNW01000054" />
    <att type="string" name="Organism" value="Fusarium pseudograminearum  (strain CS3096)" />
    <att type="string" name="Taxonomy ID" value="1028729" />
    <att type="string" name="UniProt Annotation Status" value="TrEMBL" />
    <att type="list" name="Description">
      <att type="string" name="Description" value="Uncharacterized protein " />
    </att>
    <att type="string" name="Swissprot Description" value="NA" />
    <att type="integer" name="Sequence Length" value="391" />
    <att type="string" name="Gene Name" value="FPSE_01985" />
    <att type="list" name="NCBI IDs">
      <att type="string" name="NCBI IDs" value="GI:685852693" />
      <att type="string" name="NCBI IDs" value="GI:408398764" />
      <att type="string" name="NCBI IDs" value="EMBL-CDS:EKJ77892.1" />
      <att type="string" name="NCBI IDs" value="REFSEQ:XP_009253379.1" />
    </att>
    <att type="string" name="Superkingdom" value="Eukaryota" />
    <att type="string" name="Kingdom" value="Fungi" />
    <att type="string" name="Phylum" value="Ascomycota" />
    <att type="string" name="Class" value="Sordariomycetes" />
    <att type="string" name="Order" value="Hypocreales" />
    <att type="string" name="Family" value="Nectriaceae" />
    <att type="string" name="Genus" value="Fusarium" />
    <att type="string" name="Species" value="Fusarium pseudograminearum CS3096" />
    <att type="string" name="EC" value="None" />
    <att type="list" name="PFAM">
      <att type="string" name="PFAM" value="None" />
    </att>
    <att type="list" name="PDB">
      <att type="string" name="PDB" value="None" />
    </att>
    <att type="list" name="IPRO">
      <att type="string" name="IPRO" value="None" />
    </att>
    <att type="string" name="BRENDA ID" value="None" />
    <att type="list" name="CAZY Name">
[truncated: 25,318,322 more chars]
